# Supplementary material for: IL-6 and IL-27 play both distinct and redundant roles in regulating CD4 T-cell responses during chronic viral infection
Source: Front Immunol. 2023 Jul 31;14:1221562. doi: 10.3389/fimmu.2023.1221562 (PMC10424726; doi:10.3389/fimmu.2023.1221562)
Supplement: Supplementary file 2 [file Table_1.xlsx]

## Sheet: Sheet 1 - Supplementary table 1
Supplementary table 1 - gp130 deficient PD1+ CD4 T cells versus WT PD1+ CD4 T cells (from mixed bone marrow chimeras at day 30 post infection)
transcriptclusterid	probesetid	seqname	strand	start	stop	totalprobes		logFC	AveExpr	t	P.Value	adj.P.Val	B
10349648	10349648	chr1	+	131638314	131675505	36	Ctse	-3.42981	9.00651	-17.7704	2.98783e-26	3.03474e-22	48.0797
10547590	10547590	chr6	-	122270413	122282833	26	Klrg1	3.08735	7.82606	16.6321	9.44722e-25	4.79777e-21	44.9137
10497886	10497886	chr3	-	37222759	37232618	25	Il21	-2.9588	8.05401	-15.868	1.04547e-23	3.53961e-20	42.6923
10523156	10523156	chr5	+	90903899	90905938	21	Cxcl2	2.58114	5.98557	14.1838	2.69575e-21	6.84519e-18	37.5119
10399465	10399465	chr12	-	14147598	14152038	25	Fam84a	-2.3456	5.92469	-12.9953	1.68486e-19	3.42262e-16	33.6144
10439299	10439299	chr16	-	36450537	36455392	26	Stfa3	-2.47364	5.57912	-12.818	3.17099e-19	5.36796e-16	33.0157
10395389	10395389	chr12	+	36314226	36318445	28	Sostdc1	-1.96335	9.93938	-10.9287	3.41444e-16	4.95435e-13	26.367
10392464	10392464	chr11	-	109672923	109722256	33	Fam20a	-1.85937	6.00525	-9.78641	2.83692e-14	3.60183e-11	22.1273
10471555	10471555	chr2	+	33215961	33247714	26	Angptl2	-1.74093	8.02666	-9.65247	4.80346e-14	5.32219e-11	21.6209
10414981	10414981	chr14	+	53845322	53845826	26	Trav19	-1.83841	6.75261	-9.63039	5.23992e-14	5.32219e-11	21.5373
10395394	10395394	chr12	+	36381519	36689444	37	Ispd	-1.66146	5.833	-9.08197	4.60147e-13	4.24883e-10	19.4457
10444291	10444291	chr17	+	34263240	34269410	26	H2-Ab1	1.7655	7.34632	8.94573	7.9209e-13	6.66616e-10	18.9224
10511779	10511779	chr4	-	19876838	19922566	27	Atp6v0d2	1.7513	5.57244	8.92711	8.53206e-13	6.66616e-10	18.8508
10576911	10576911	chr8	-	8617434	8661061	33	Efnb2	-1.63901	5.63987	-8.89059	9.87162e-13	7.16186e-10	18.7102
10592888	10592888	chr9	-	44511783	44526421	25	Cxcr5	-1.57069	8.30351	-8.74385	1.77506e-12	1.20195e-09	18.1445
10523717	10523717	chr5	+	104435134	104441050	35	Spp1	-1.56313	5.92261	-8.71127	2.02242e-12	1.28386e-09	18.0187
10407281	10407281	chr13	+	113209659	113218106	25	Esm1	-1.6243	6.86683	-8.63988	2.69206e-12	1.52662e-09	17.7429
10543173	10543173	chr6	-	13158049	13224965	44	Vwde	-1.55777	4.72224	-8.6286	2.81656e-12	1.52662e-09	17.6993
10567043	10567043	chr7	-	114046782	114117781	26	Rras2	1.54847	6.62434	8.62515	2.85575e-12	1.52662e-09	17.686
10483719	10483719	chr2	-	73610745	73775098	55	Chn1	-1.5785	4.33929	-8.48617	4.98781e-12	2.53306e-09	17.1481
10590242	10590242	chr9	+	120092133	120094906	26	Ccr8	1.50818	8.86421	8.34452	8.81276e-12	4.26244e-09	16.5989
10373358	10373358	chr10	-	128296139	128298084	25	Il23a	1.51297	4.47134	8.22935	1.40067e-11	6.46663e-09	16.1518
10594301	10594301	chr9	-	62419492	62537044	26	Coro2b	-1.47546	6.70134	-8.15259	1.90786e-11	8.42528e-09	15.8536
10395659	10395659	chr12	+	51593357	51609656	36	Coch	-1.48231	5.175	-8.0568	2.80624e-11	1.18763e-08	15.4811
10414953	10414953	chr14	+	53559632	53560246	9	Trav15-1-dv6-1	-2.02282	5.37393	-8.04077	2.99353e-11	1.21621e-08	15.4187
10418355	10418355	chr14	-	30039939	30491156	54	Cacna1d	-1.4322	5.86715	-8.00511	3.45618e-11	1.35017e-08	15.28
10569385	10569385	chr7	-	142966826	142969227	26	Ascl2	-1.54095	5.42669	-7.96535	4.05692e-11	1.52615e-08	15.1253
10402422	10402422	chr12	-	103996620	104013806	26	Serpina9	-1.43989	5.32325	-7.86135	6.17028e-11	2.23827e-08	14.7205
10412211	10412211	chr13	-	113093825	113100981	30	Gzma	-1.62631	6.8094	-7.84382	6.62214e-11	2.30572e-08	14.6523
10438738	10438738	chr16	-	23965052	23988633	28	Bcl6	-1.40579	8.5685	-7.83688	6.81023e-11	2.30572e-08	14.6252
10417526	10417526	chr14	-	7965187	7994182	31	Dnase1l3	-1.60391	6.97882	-7.81721	7.37234e-11	2.41551e-08	14.5486
10537146	10537146	chr6	+	34354164	34368455	24	Akr1b8	-1.39897	4.42245	-7.7577	9.37212e-11	2.97477e-08	14.3169
10469278	10469278	chr2	+	11642850	11693191	30	Il2ra	1.39212	8.48982	7.74685	9.79119e-11	3.01361e-08	14.2747
10353450	10353450	chr1	-	21285246	21298312	26	Gm4956	1.38943	7.27046	7.68064	1.27883e-10	3.82033e-08	14.0168
10345791	10345791	chr1	+	40429597	40465412	40	Il1rl1	1.3707	5.68278	7.59673	1.7938e-10	5.20561e-08	13.6901
10362111	10362111	chr10	+	22740647	22742545	19		1.40954	7.63057	7.58431	1.88595e-10	5.32099e-08	13.6417
10598289	10598289	chrX	+	7577688	7578173	25	Ppp1r3fos	1.37331	6.49906	7.57669	1.94483e-10	5.33882e-08	13.6121
10441436	10441436	chr17	+	5841364	5931955	38	Snx9	1.35832	6.21608	7.52664	2.37972e-10	6.36074e-08	13.4172
10404053	10404053	chr13	+	23684199	23692488	13	Hist1h2bc	1.42093	5.23525	7.51569	2.48717e-10	6.47749e-08	13.3745
10574027	10574027	chr8	+	94179211	94180327	31	Mt1	1.33532	7.77114	7.45933	3.1216e-10	7.92652e-08	13.1552
10545707	10545707	chr6	-	83512909	83536232	32	Actg2	1.3128	6.3478	7.28086	6.40746e-10	1.58733e-07	12.4608
10354529	10354529	chr1	-	52924888	52963260	27	1700019D03Rik	-1.30886	5.34458	-7.26355	6.87013e-10	1.66143e-07	12.3935
10384064	10384064	chr11	-	5969651	6065748	50	Camk2b	-1.29982	6.35509	-7.20921	8.55002e-10	2.02e-07	12.1823
10590631	10590631	chr9	+	124102183	124108550	26	Ccr2	1.3709	6.55688	7.20241	8.78726e-10	2.02846e-07	12.1559
10384539	10384539	chr11	-	20302205	20332671	33	Slc1a4	-1.33654	5.2699	-7.17171	1e-09	2.24419e-07	12.0366
10435697	10435697	chr16	+	38362209	38378216	33	Popdc2	-1.32766	5.4641	-7.16171	1e-09	2.28546e-07	11.9978
10389064	10389064	chr11	-	82176659	82179812	30	Ccl1	1.36876	6.45995	7.13675	1.14437e-09	2.47306e-07	11.9009
10503835	10503835	chr4	+	32983463	33018943	34	Rragd	1.27025	4.9499	7.05416	1.59507e-09	3.34778e-07	11.5803
10378286	10378286	chr11	+	73090583	73147441	32	Itgae	1.29614	7.28839	7.04737	1.63918e-09	3.34778e-07	11.554
10513729	10513729	chr4	-	63832824	63861284	27	Tnfsf8	-1.2658	9.43596	-7.04575	1.64988e-09	3.34778e-07	11.5477
10542275	10542275	chr6	+	134035707	134270158	31	Etv6	-1.27241	7.42056	-7.0411	1.68098e-09	3.34778e-07	11.5297
10432032	10432032	chr15	-	97854427	97908296	34	Vdr	-1.29974	6.22627	-7.00386	2e-09	3.74225e-07	11.3853
10439845	10439845	chr16	-	49929278	49955016	26	Gm5486	-1.28991	5.10083	-7.0038	2e-09	3.74225e-07	11.385
10574023	10574023	chr8	+	94172784	94173564	23	Mt2	1.34077	6.07288	6.98206	2.13079e-09	4.00786e-07	11.3008
10368060	10368060	chr10	-	18140513	18140586	25	Ect2l	-1.36308	3.28136	-6.92198	2.71184e-09	5.00804e-07	11.068
10414787	10414787	chr14	+	53001713	53002241	28	Trav5-4	-1.34643	7.34699	-6.81602	4.14685e-09	7.52135e-07	10.6581
10389231	10389231	chr11	-	83647844	83649357	28	Ccl3	-1.23918	9.33039	-6.79128	4.57852e-09	8.15861e-07	10.5626
10556280	10556280	chr7	+	110221761	110283506	28	Swap70	1.21205	6.06283	6.76071	5.17451e-09	8.92866e-07	10.4445
10478364	10478364	chr2	+	163225468	163323010	30	Tox2	-1.21714	8.2392	-6.76013	5.18648e-09	8.92866e-07	10.4423
10345762	10345762	chr1	+	40225080	40316177	26	Il1r1	-1.36403	4.1539	-6.72669	5.92876e-09	9.95379e-07	10.3132
10513739	10513739	chr4	-	63959788	64046816	30	Tnc	-1.20836	5.51258	-6.72462	6e-09	9.95379e-07	10.3052
10531724	10531724	chr5	-	100553726	100572225	25	Plac8	1.24199	7.72709	6.68787	6.92383e-09	1.13428e-06	10.1635
10512470	10512470	chr4	-	43447735	43455053	27	Cd72	1.20308	6.90495	6.66925	7.45855e-09	1.20248e-06	10.0917
10476297	10476297	chr2	+	131288052	131288137	32	Mir103-2	-1.19563	4.80728	-6.6623	7.66841e-09	1.20328e-06	10.065
10435508	10435508	chr16	+	36221468	36257444	15	2010005H15Rik	-1.20805	3.97544	-6.66126	7.7004e-09	1.20328e-06	10.061
10495147	10495147	chr3	+	106482450	106502058	42	Dennd2d	-1.19689	8.39643	-6.6556	7.87646e-09	1.21214e-06	10.0391
10555174	10555174	chr7	+	98494222	98500006	26	Lrrc32	1.29701	7.35354	6.63839	8.43661e-09	1.279e-06	9.97287
10524312	10524312	chr5	+	111289122	111289598	25	Ttc28	1.21157	7.30029	6.6338	8.59274e-09	1.28348e-06	9.95518
10428579	10428579	chr15	-	53068261	53346183	28	Ext1	-1.2097	8.00508	-6.62809	8.79079e-09	1.294e-06	9.9332
10408689	10408689	chr13	-	36725625	36734456	27	Nrn1	1.19205	7.59187	6.59914	9.86672e-09	1.41172e-06	9.82182
10406229	10406229	chr13	+	75089881	75132498	29	Pcsk1	-1.21849	4.92468	-6.5991	9.86829e-09	1.41172e-06	9.82167
10355974	10355974	chr1	-	79705367	79761769	24	Wdfy1	-1.18626	6.41943	-6.56308	1.13923e-08	1.6071e-06	9.68315
10552406	10552406	chr7	+	43437073	43438249	28	Nkg7	-1.20138	10.2869	-6.55332	1.18442e-08	1.648e-06	9.64563
10554863	10554863	chr7	+	90348699	90410439	66	Sytl2	1.18511	5.9271	6.48597	1.54864e-08	2.12561e-06	9.38705
10485622	10485622	chr2	-	104787076	104787672	25	Qser1	1.25268	5.2204	6.46727	1.66817e-08	2.25914e-06	9.31536
10456005	10456005	chr18	+	60803848	60823452	34	Cd74	1.1665	8.83207	6.41336	2.06664e-08	2.762e-06	9.10883
10570018	10570018	chr8	+	10006633	10036000	30	Tnfsf13b	-1.20673	5.06034	-6.40903	2.1e-08	2.77344e-06	9.09223
10434932	10434932	chr16	+	30599723	30602755	25	Fam43a	-1.14663	6.61511	-6.36967	2.45793e-08	3.20066e-06	8.94167
10351504	10351504	chr1	+	170948047	170949618	8	LOC101056102	-1.14164	7.27553	-6.35653	2.58934e-08	3.32911e-06	8.89147
10516966	10516966	chr4	-	132781850	132796364	30	Themis2	-1.17037	6.57692	-6.3437	2.72451e-08	3.45911e-06	8.84242
10584841	10584841	chr9	+	45079183	45107869	37	Amica1	1.1605	5.46491	6.32253	2.9628e-08	3.71521e-06	8.7616
10537558	10537558	chr6	+	40891296	40891883	26	Trbv1	-1.12542	9.05168	-6.22664	4.32919e-08	5.36239e-06	8.39613
10406663	10406663	chr13	+	93771759	93940915	32	Arsb	-1.17658	7.20031	-6.18636	5.07519e-08	6.21068e-06	8.24296
10547641	10547641	chr6	-	122727824	122742519	38	Slc2a3	1.10446	6.42178	6.15	5.85743e-08	7.08261e-06	8.10488
10417269	10417269	chr14	+	3056401	3066692	25		1.18081	7.89835	6.11287	6.77953e-08	8.10113e-06	7.96407
10564667	10564667	chr7	-	78192559	78577975	48	Ntrk3	-1.09844	6.94909	-6.09988	7.13495e-08	8.42671e-06	7.91486
10450154	10450154	chr17	-	34282744	34287800	25	H2-Aa	1.19451	7.77733	6.06653	8.13439e-08	9.49667e-06	7.78862
10384150	10384150	chr11	-	6468497	6468868	25	Purb	1.09589	7.75305	6.06335	8.2366e-08	9.50673e-06	7.7766
10423599	10423599	chr15	+	34306680	34436244	43	Matn2	1.10775	5.14275	6.0598	8.35227e-08	9.53192e-06	7.76317
10351197	10351197	chr1	+	164062104	164080672	30	Sell	1.13837	8.73076	6.04878	8.7216e-08	9.84281e-06	7.72151
10423498	10423498	chr15	+	31224425	31274341	25	Dap	-1.09707	9.20811	-6.04282	8.92789e-08	9.9649e-06	7.699
10514590	10514590	chr4	-	98936663	99120915	54	Dock7	-1.09018	4.09367	-6.03933	9.05098e-08	9.99248e-06	7.68582
10490826	10490826	chr3	+	9251293	9281823	26	Zbtb10	1.11615	5.54808	6.02931	9.41401e-08	1.02815e-05	7.64795
10400304	10400304	chr12	-	54178981	54203909	28	Egln3	-1.13613	7.46425	-6.00543	1.03381e-07	1.10692e-05	7.55781
10482528	10482528	chr2	-	52137258	52334481	158	Neb	1.07899	6.30158	6.00506	1.03532e-07	1.10692e-05	7.55641
10575775	10575775	chr8	+	117257147	117257404	25	Cmip	-1.08539	8.09768	-5.99935	1.05872e-07	1.12015e-05	7.53489
10519983	10519983	chr5	+	21372673	21378373	26	Fgl2	1.10045	7.30708	5.99479	1.07781e-07	1.12859e-05	7.51769
10548030	10548030	chr6	-	125460266	125494760	20	Cd9	-1.09812	8.32915	-5.99188	1.09e-07	1.12988e-05	7.50672
10566846	10566846	chr7	-	109893780	109960422	46	Dennd5a	1.06918	6.51436	5.97222	1.17742e-07	1.20799e-05	7.4326
10488655	10488655	chr2	-	152758732	152831682	45	Bcl2l1	1.06831	6.8653	5.96818	1.19622e-07	1.215e-05	7.41736
10434806	10434806	chr16	+	24987853	24988867	25	Lpp	-1.15439	7.10501	-5.93011	1.38826e-07	1.3961e-05	7.27408
10561104	10561104	chr7	-	25757273	25788655	44	Axl	1.07607	6.66908	5.92661	1.40738e-07	1.40145e-05	7.26092
10531415	10531415	chr5	-	92346638	92348879	25	Cxcl10	-1.08683	8.94287	-5.91792	1.45599e-07	1.43578e-05	7.22824
10441530	10441530	chrUn	NA	NA	NA	22	Sytl3	-1.07055	6.81072	-5.9154	1.47e-07	1.43599e-05	7.2188
10420302	10420302	chr14	-	56231441	56234656	20	Gzmc	1.07835	4.11518	5.91069	1.49764e-07	1.44872e-05	7.2011
10420308	10420308	chr14	-	56258836	56262260	26	Gzmb	1.08106	8.29385	5.90268	1.54527e-07	1.48e-05	7.17098
10414734	10414734	chr14	+	52769863	52770390	9	Trav7d-4	1.07223	6.23201	5.89984	1.56249e-07	1.48e-05	7.16031
10585778	10585778	chr9	+	57940135	57962865	30	Sema7a	-1.06648	6.09692	-5.89801	1.5737e-07	1.48e-05	7.15344
10510225	10510225	chr4	+	147332407	147332469	12	LOC102638055	-1.0952	4.63016	-5.8722	1.74e-07	1.62178e-05	7.05657
10576218	10576218	chr8	+	123117374	123135185	31	Cpne7	-1.06882	5.37954	-5.81786	2.15057e-07	1.98576e-05	6.85302
10389894	10389894	chr11	-	94343295	94392976	34	Abcc3	-1.14297	6.30779	-5.81311	2.19069e-07	2.00458e-05	6.83524
10388430	10388430	chr11	-	75409769	75422623	32	Serpinf1	-1.03998	5.98997	-5.78303	2.46237e-07	2.23306e-05	6.72282
10501048	10501048	chr3	-	106481986	106485913	26	2010016I18Rik	-1.06117	8.55603	-5.78055	2.48623e-07	2.23474e-05	6.71355
10553559	10553559	chr7	+	55768184	55778833	34	Siglech	1.04248	5.6181	5.76973	2.59285e-07	2.31014e-05	6.67318
10547793	10547793	chr6	-	124741225	124741287	10	Rnu7	1.06767	6.11914	5.7147	3.20949e-07	2.83468e-05	6.46808
10430804	10430804	chr15	-	81992523	82016161	25	Desi1	-1.04045	7.65779	-5.67509	3.74092e-07	3.27556e-05	6.32082
10472350	10472350	chr2	+	62664327	62694109	30	Gca	-1.04003	4.05408	-5.59628	5.07e-07	4.37909e-05	6.02875
10417798	10417798	chr14	-	20140057	20181784	29	Kcnk5	-1.02499	4.7368	-5.59539	5.08745e-07	4.37909e-05	6.02546
10471525	10471525	chr2	+	32775786	32789789	31	Ptrh1	-1.00097	6.34599	-5.58863	5.22147e-07	4.45668e-05	6.00049
10439790	10439790	chr16	-	48731910	48772135	27	Trat1	1.0347	6.40743	5.55273	5.99445e-07	5.0738e-05	5.86791
10500295	10500295	chr3	-	95988801	95995970	27	Plekho1	-1.02012	7.57915	-5.54678	6.13303e-07	5.1482e-05	5.84597
10531191	10531191	chr5	-	89707802	89707907	25	Adamts3	-1.04941	4.25941	-5.5205	6.78379e-07	5.64779e-05	5.74915
10464471	10464471	chr19	-	3409917	3414457	26	Gal	-1.0693	5.82011	-5.51207	7.00649e-07	5.74035e-05	5.71814
10572960	10572960	chr8	+	77517782	77518578	25	0610038B21Rik	-1.00515	5.60831	-5.51202	7.008e-07	5.74035e-05	5.71793
10444298	10444298	chr17	+	34305867	34316674	26	H2-Eb1	1.04407	6.72744	5.50588	7.17489e-07	5.83003e-05	5.69534
10564805	10564805	chr7	-	79737249	79743025	25	Pex11a	-0.994054	5.91074	-5.50239	7.27134e-07	5.84731e-05	5.68253
10586250	10586250	chr9	+	64886857	64886990	25	Dennd4a	1.04253	6.18244	5.50096	7.3113e-07	5.84731e-05	5.67727
10450904	10450904	chr17	-	37713547	37713795	39	Scoc	-1.08702	5.63812	-5.47082	8.20539e-07	6.51111e-05	5.56654
10481804	10481804	chr2	-	33133419	33371478	43	Ralgps1	-0.98686	5.98626	-5.46557	8.37169e-07	6.59157e-05	5.54729
10516658	10516658	chr4	-	129619274	129623908	28	Ccdc28b	-0.97624	7.25802	-5.44509	9.05336e-07	7.07346e-05	5.47217
10528143	10528143	chr5	-	9260945	9261202	39	Ppp1r14b	-1.0359	8.91376	-5.443	9.12575e-07	7.07559e-05	5.46453
10417124	10417124	chr14	+	121249022	121251514	27	B930095G15Rik	-0.995244	6.56425	-5.43035	9.57737e-07	7.27351e-05	5.41819
10401673	10401673	chr12	-	86056744	86079041	33	Tgfb3	-1.0024	4.37043	-5.43009	9.587e-07	7.27351e-05	5.41723
10465342	10465342	chr19	-	6062821	6067850	33	Tm7sf2	-0.976268	5.84456	-5.42984	9.59584e-07	7.27351e-05	5.41634
10598750	10598750	chrX	+	13632138	13640858	31	Gpr34	1.10836	4.37745	5.42174	9.89715e-07	7.44632e-05	5.38668
10517791	10517791	chr4	-	140745865	140774337	32	Padi4	-1.03075	4.59755	-5.41124	1.03013e-06	7.69339e-05	5.34829
10597279	10597279	chr9	-	111054469	111057506	28	Ccrl2	0.961218	7.53111	5.33897	1.35612e-06	0.000100541	5.08464
10375667	10375667	chr11	+	50025331	50104735	27	Rnf130	0.985476	6.10272	5.33033	1.40128e-06	0.000102707	5.05323
10603151	10603151	chrX	+	166238972	166388988	43	Gpm6b	-0.954412	8.05158	-5.32953	1.40556e-06	0.000102707	5.05031
10394843	10394843	chr12	+	20276835	20352811	26	3110053B16Rik	-0.953077	6.93004	-5.32667	1.4209e-06	0.000103086	5.0399
10414548	10414548	chr14	+	51129090	51131024	26	Rnase6	0.993904	5.80544	5.29635	1.59386e-06	0.000114814	4.92981
10409990	10409990	chr13	-	62605190	62607499	10	6720489N17Rik	-0.949423	6.06659	-5.29215	1.61943e-06	0.000115835	4.91455
10378216	10378216	chr11	+	72961228	72993044	46	Atp2a3	0.944978	8.44882	5.27862	1.70449e-06	0.000121066	4.8655
10429520	10429520	chr15	-	74762056	74763567	25	Ly6d	0.966445	6.09838	5.26887	1.76852e-06	0.000124742	4.83017
10382470	10382470	chr11	+	115187525	115246638	30	Tmem104	-0.963988	6.28948	-5.26621	1.78636e-06	0.000125131	4.82055
10599411	10599411	chrX	+	42502562	42522097	25	Sh2d1a	-0.940782	9.85269	-5.25168	1.88711e-06	0.000131284	4.76798
10482687	10482687	chr2	-	52397947	52424874	27	Arl5a	0.945089	8.91073	5.24109	1.96413e-06	0.000135712	4.72966
10498599	10498599	chr3	-	68892495	69004465	39	Ift80	0.946189	6.79498	5.22451	2.09082e-06	0.00014349	4.66979
10357164	10357164	chr1	-	119548131	119648951	26	Epb4.1l5	-0.941871	4.05558	-5.22172	2.11292e-06	0.000144033	4.65972
10586781	10586781	chr9	+	70207350	70400081	30	Myo1e	0.932311	6.35556	5.20602	2.24165e-06	0.000151329	4.60308
10476349	10476349	chr2	+	132686962	132751055	27	1110034G24Rik	-0.943605	7.19632	-5.20506	2.24975e-06	0.000151329	4.59963
10494757	10494757	chr3	+	100489664	100523920	26	Gm12474	-0.938109	6.41229	-5.2023	2.27327e-06	0.000151905	4.58967
10564520	10564520	chr7	-	68952100	68952236	25	Snora21	-1.01295	6.13529	-5.18349	2.43993e-06	0.000161105	4.52193
10603323	10603323	chrX	-	7558950	7574248	26	Ppp1r3f	0.990415	5.75896	5.18319	2.44267e-06	0.000161105	4.52085
10551883	10551883	chr7	+	30413788	30417585	26	Tyrobp	0.998457	7.46083	5.17425	2.52611e-06	0.000165533	4.4887
10538377	10538377	chr6	+	54445221	54501016	40	Wipf3	-0.930615	6.20776	-5.1408	2.864e-06	0.00018647	4.36854
10552140	10552140	chr7	+	35119303	35121928	25	Cebpa	-1.02752	7.18141	-5.10895	3.22665e-06	0.000208746	4.25445
10391407	10391407	chr11	-	101277968	101278948	26	Coa3	-0.927426	7.66427	-5.09144	3.44492e-06	0.000221456	4.19183
10525419	10525419	chr5	+	122643911	122691432	54	P2rx7	-0.913745	8.05317	-5.08846	3.48345e-06	0.000221867	4.18119
10469110	10469110	chr2	+	6336358	6443793	32	Usp6nl	-0.932322	7.56786	-5.08758	3.495e-06	0.000221867	4.17802
10356626	10356626	chr1	-	91930012	91930305	25	Hdac4	-0.911952	6.22478	-5.08347	3.54909e-06	0.000223901	4.16333
10568956	10568956	chr7	-	140345052	140345987	11	Olfr60	-0.936862	2.79806	-5.07605	3.6487e-06	0.000228764	4.13686
10415392	10415392	chr14	+	55765967	55768494	27	Ltb4r1	1.01209	5.10321	5.07065	3.723e-06	0.00023199	4.11758
10565990	10565990	chr7	-	101552724	101555896	19	Art2a-ps	-0.922304	8.24616	-5.06146	3.8527e-06	0.000238609	4.08483
10599802	10599802	chrX	+	57212096	57224042	27	Cd40lg	-0.926858	8.93548	-5.05412	3.95967e-06	0.000243747	4.05864
10587733	10587733	chr9	+	90054509	90076089	35	Ctsh	0.959654	4.91045	5.03583	4.23861e-06	0.000259346	3.99355
10358816	10358816	chr1	-	153218920	153332786	28	Lamc1	0.904322	6.40479	5.03388	4.26956e-06	0.000259676	3.98659
10585097	10585097	chr9	+	48495442	48503820	25	Gm5617	-0.915956	7.34077	-5.02387	4.4315e-06	0.000267921	3.951
10472501	10472501	chr2	+	68861514	69111290	34	Cers6	-0.944248	6.26718	-5.01166	4.63721e-06	0.00027843	3.90763
10488748	10488748	chr2	-	154335380	154372727	26	Cdk5rap1	-0.911577	6.09895	-5.01033	4.66014e-06	0.00027843	3.90292
10538640	10538640	chr6	+	58596671	58692451	34	Abcg2	0.899084	5.44531	5.00068	4.8301e-06	0.000286897	3.86868
10400383	10400383	chr12	-	55045661	55080110	28	2700097O09Rik	-0.896245	5.82985	-4.99317	4.96666e-06	0.000293293	3.84203
10579296	10579296	chr8	-	70504295	70506745	28	2810428I15Rik	-0.910004	7.94898	-4.98821	5.05885e-06	0.000295656	3.82446
10361897	10361897	chr10	+	19591958	19610229	30	Ifngr1	0.903541	8.7305	4.98789	5.06489e-06	0.000295656	3.82332
10544638	10544638	chr6	-	49262929	49263335	25	Tra2a	-0.895028	7.13291	-4.96987	5.41457e-06	0.000314262	3.75953
10397359	10397359	chr12	+	85686678	85709087	26	Batf	-0.888292	9.12059	-4.96299	5.55425e-06	0.000320537	3.7352
10381072	10381072	chr11	+	98907889	98923942	16	Cdc6	0.887413	4.87234	4.94838	5.86276e-06	0.000335113	3.68356
10607738	10607738	chrX	-	163978365	164027997	26	Car5b	-0.921826	6.66178	-4.94791	5.87281e-06	0.000335113	3.68192
10403943	10403943	chr13	+	21722098	21722478	8	Hist1h2bm	-0.951981	9.10511	-4.91715	6.57943e-06	0.000373337	3.57341
10458906	10458906	chr18	-	53406341	53418022	27	Ppic	-0.91289	6.3132	-4.9057	6.86315e-06	0.000387272	3.53311
10361748	10361748	chr10	+	11281374	11296965	26	Fbxo30	0.879926	5.05788	4.89236	7.20867e-06	0.000404522	3.48621
10474902	10474902	chr2	+	119112817	119136073	33	Rad51	0.900083	5.31262	4.88758	7.33647e-06	0.000409432	3.46944
10358389	10358389	chr1	-	143999338	144004281	34	Rgs2	0.872387	9.37473	4.86896	7.85651e-06	0.000436058	3.40407
10601903	10601903	chrX	+	136993155	136996923	40	Zcchc18	0.893733	6.84444	4.86258	8.04274e-06	0.000443968	3.38172
10365933	10365933	chr10	+	95940663	96045518	32	Eea1	-0.870502	8.59016	-4.85468	8.27969e-06	0.000454577	3.35401
10367945	10367945	chr10	-	13213395	13474396	40	Phactr2	-0.876209	6.62742	-4.84563	8.55909e-06	0.000467391	3.32234
10548817	10548817	chr6	-	136612070	136661845	33	Plbd1	0.867371	5.25105	4.84293	8.6441e-06	0.000468121	3.31291
10560624	10560624	chr7	-	19696270	19699052	27	Apoe	-0.979221	7.97588	-4.84229	8.66464e-06	0.000468121	3.31065
10552440	10552440	chr7	+	43584159	43591197	25	Zfp719	-0.888571	6.24002	-4.82243	9.31837e-06	0.000500776	3.24126
10583207	10583207	chr9	+	13619989	13706604	25	Maml2	-0.866774	7.66172	-4.81494	9.57748e-06	0.000511992	3.2151
10416485	10416485	chr14	+	75456056	75526117	26	Siah3	-0.91872	6.63166	-4.81331	9.63479e-06	0.000512359	3.20941
10444284	10444284	chr17	+	34242436	34254704	27	H2-Ob	0.863999	6.14463	4.80365	9.98119e-06	0.000528015	3.17573
10369688	10369688	chr10	-	62812349	62813598	25	Tet1	0.87886	4.5423	4.79499	1.0302e-05	0.000540015	3.14556
10555118	10555118	chr7	+	97842939	97912381	31	Pak1	0.859663	4.57781	4.79466	1.03144e-05	0.000540015	3.14442
10473965	10473965	chr2	+	91650204	91672326	19	Arhgap1	-0.859607	8.49386	-4.78804	1.0567e-05	0.000550405	3.12134
10558580	10558580	chr7	+	139943822	139945112	25	Utf1	0.855652	6.0418	4.76849	1.13478e-05	0.000588062	3.05338
10530130	10530130	chr5	-	63909076	63968876	33	Rell1	0.853301	6.05405	4.76237	1.16036e-05	0.000598264	3.03213
10473847	10473847	chr2	+	91202919	91212774	38	Acp2	-0.8702	6.51737	-4.75046	1.21181e-05	0.000618628	2.99079
10596303	10596303	chr9	-	104288240	104337722	40	Acpp	-0.865996	4.7907	-4.74836	1.22108e-05	0.000618628	2.98352
10428081	10428081	chr15	-	34484021	34495190	27	Hrsp12	0.883893	6.44213	4.74774	1.22387e-05	0.000618628	2.98135
10560685	10560685	chr7	-	19808462	19822715	27	Bcl3	-0.849556	8.52123	-4.74732	1.22574e-05	0.000618628	2.97989
10473367	10473367	chr2	+	84839439	84863581	31	Slc43a1	-0.867607	6.35844	-4.74629	1.23031e-05	0.000618628	2.97634
10539135	10539135	chr6	+	72544439	72562980	28	Capg	0.854206	9.55911	4.74369	1.242e-05	0.000620982	2.96733
10356866	10356866	chr1	-	94038302	94052553	27	Pdcd1	-0.852441	9.11244	-4.74254	1.24722e-05	0.000620982	2.96334
10400095	10400095	chr12	-	40201567	40223185	38	Ifrd1	0.86572	8.69214	4.74076	1.25534e-05	0.000621976	2.95715
10419469	10419469	chr14	-	50807484	50807592	28	Rpph1	-1.03112	10.1405	-4.7364	1.27536e-05	0.000628829	2.94207
10455299	10455299	chr18	+	42053667	42158451	28	Sh3rf2	-0.865553	5.0191	-4.73113	1.30006e-05	0.000637907	2.9238
10599581	10599581	chrX	+	50841436	50891861	25	2610018G03Rik	-0.867231	7.73961	-4.72874	1.3114e-05	0.000640381	2.91553
10368886	10368886	chr10	-	42185214	42185432	25	Foxo3	0.860022	7.6765	4.69154	1.5008e-05	0.00072936	2.78703
10361091	10361091	chr1	-	191170296	191183340	25	Atf3	0.839191	5.48869	4.68983	1.51011e-05	0.000730389	2.78114
10463661	10463661	chr19	+	46502299	46516444	30	Trim8	-0.842503	7.36577	-4.68845	1.51769e-05	0.000730575	2.77638
10446777	10446777	chr17	+	73804864	73832094	28	Ehd3	-0.859312	7.45489	-4.6852	1.53564e-05	0.000735732	2.76518
10373502	10373502	chr10	-	128632415	128645826	36	Ikzf4	0.841477	7.10149	4.68131	1.55738e-05	0.000742645	2.75179
10595404	10595404	chr9	-	85324457	85326768	25	Fam46a	0.848029	6.39949	4.67826	1.57468e-05	0.000747383	2.74127
10437590	10437590	chr16	-	8658580	8672153	11	Carhsp1	-0.836388	6.14362	-4.66857	1.63078e-05	0.000770413	2.70794
10516956	10516956	chr4	-	132732963	132757171	35	Smpdl3b	-0.845519	6.1679	-4.66164	1.67212e-05	0.000780263	2.68411
10585276	10585276	chr9	+	51213690	51240079	26	Pou2af1	-0.845974	8.11567	-4.66161	1.67232e-05	0.000780263	2.684
10487506	10487506	chr2	-	128317206	128317607	25	Gm14005	0.981761	4.894	4.65932	1.68623e-05	0.000780263	2.67612
10412466	10412466	chr13	+	119690445	119708259	28	Hmgcs1	0.850254	6.85705	4.65917	1.68712e-05	0.000780263	2.67561
10431035	10431035	chr15	-	83575094	83595120	30	Ttll12	-0.847232	7.19481	-4.65869	1.69004e-05	0.000780263	2.67396
10359697	10359697	chr1	-	164931644	164935514	27	Xcl1	-0.840334	8.30904	-4.65101	1.73753e-05	0.000796474	2.64759
10592503	10592503	chr9	-	40972661	41004586	32	Crtam	-0.854013	6.23	-4.65049	1.74084e-05	0.000796474	2.64578
10394823	10394823	chr12	+	18991732	18997102	29	Gm4120	-0.832879	5.36067	-4.6464	1.76669e-05	0.000804676	2.63175
10533285	10533285	chr5	-	121130541	121191375	34	Ptpn11	-0.830989	8.30039	-4.63068	1.86963e-05	0.000847762	2.57785
10506050	10506050	chr4	+	98117804	98118843	25	Nfia	-0.84867	5.72565	-4.61904	1.94965e-05	0.000879262	2.53798
10542156	10542156	chr6	+	129180615	129186534	25	Clec2d	-0.836095	9.30769	-4.61808	1.95642e-05	0.000879262	2.53469
10459866	10459866	chr18	-	78100091	78123322	35	Slc14a1	0.836176	7.83108	4.60691	2.0366e-05	0.000911265	2.49648
10531610	10531610	chr5	-	99217426	99252860	31	Rasgef1b	0.825311	3.2148	4.60418	2.05664e-05	0.000914916	2.48716
10564539	10564539	chr7	-	72077830	72306595	46	Mctp2	-0.840681	5.76815	-4.60335	2.06277e-05	0.000914916	2.48433
10424781	10424781	chr15	+	76246775	76249905	26	Grina	-0.839594	8.71691	-4.59162	2.15152e-05	0.000948559	2.44427
10512827	10512827	chr4	-	47008319	47010781	26	Gm568	0.827036	5.15709	4.59087	2.1573e-05	0.000948559	2.44171
10572077	10572077	chr8	+	66860367	66890558	18	Naf1	0.83563	5.50447	4.58876	2.17371e-05	0.000951653	2.43451
10410362	10410362	chr13	-	67669088	67669342	21	Zfp738	-0.891239	5.63307	-4.58585	2.19654e-05	0.000957523	2.42457
10568873	10568873	chr7	-	139978937	139992535	46	Adam8	0.832319	5.4835	4.57562	2.27858e-05	0.000989041	2.38971
10478928	10478928	chr2	+	169633171	169913094	35	Tshz2	-0.81832	5.387	-4.5649	2.36776e-05	0.00102337	2.35321
10579602	10579602	chr8	-	71691719	71703465	25	B3gnt3	-0.860426	5.33743	-4.5329	2.65461e-05	0.00114249	2.24452
10438909	10438909	chr16	-	30313739	30314034	25	Atp13a3	0.84492	5.8718	4.52765	2.70485e-05	0.0011592	2.22671
10397633	10397633	chr12	+	95692245	95785206	32	Flrt2	-0.843988	4.54058	-4.52273	2.75275e-05	0.00117478	2.21003
10420362	10420362	chr14	-	57098611	57104665	25	Gjb2	0.830808	6.76351	4.51924	2.78718e-05	0.00118449	2.19822
10408610	10408610	chr13	-	34074278	34077988	16	Tubb2a	-0.842315	8.14713	-4.50191	2.96457e-05	0.00125463	2.13961
10503410	10503410	chr4	+	15203119	15285370	26	Tmem64	0.808912	7.4134	4.50002	2.98464e-05	0.00125788	2.1332
10509122	10509122	chr4	+	135895394	135920215	26	Cnr2	0.835697	4.73862	4.49502	3.03819e-05	0.00127516	2.11632
10413928	10413928	chr14	+	32817157	32817968	25	1810011H11Rik	0.814196	5.31048	4.48939	3.0996e-05	0.00129558	2.09731
10521907	10521907	chr5	+	53267170	53278539	25	Smim20	-0.875781	6.45383	-4.48495	3.14882e-05	0.00131076	2.08235
10561702	10561702	chr7	-	29221928	29232493	22	Kcnk6	0.81056	6.53108	4.47988	3.20607e-05	0.00132706	2.06524
10428998	10428998	chr15	-	64088536	64382919	30	Asap1	-0.804741	8.42567	-4.47918	3.2141e-05	0.00132706	2.06287
10585201	10585201	chr9	+	50603913	50614192	42	Timm8b	-0.826333	8.04258	-4.4724	3.29231e-05	0.00135385	2.04004
10543967	10543967	chr6	-	36847376	37299948	34	Dgki	-0.8006	4.15837	-4.46653	3.36164e-05	0.00137019	2.02026
10500204	10500204	chr3	-	95734149	95739562	26	Ecm1	0.836652	7.78705	4.46563	3.37231e-05	0.00137019	2.01725
10515090	10515090	chr4	-	109660876	109665675	25	Cdkn2c	-0.803623	7.21165	-4.4645	3.38592e-05	0.00137019	2.01343
10490856	10490856	chr3	+	13471682	14181976	30	Ralyl	-0.817024	3.97857	-4.46449	3.38603e-05	0.00137019	2.0134
10519527	10519527	chr5	+	8660077	8748519	27	Abcb1a	0.798703	7.54226	4.43539	3.75343e-05	0.00150997	1.91564
10497149	10497149	chr3	+	159839695	159935833	29	Wls	0.815551	7.20567	4.43481	3.76116e-05	0.00150997	1.91368
10538882	10538882	chr6	+	68049983	68050459	23	Igkv9-124	1.00906	4.34467	4.43343	3.77951e-05	0.00151115	1.90907
10560919	10560919	chr7	-	24978167	25005937	25	Atp1a3	-0.808917	6.67529	-4.43236	3.79387e-05	0.00151115	1.90547
10533844	10533844	chr5	-	124463260	124478235	25	Rilpl2	-0.792442	7.84173	-4.42745	3.86028e-05	0.0015316	1.88901
10597420	10597420	chr9	-	114490316	114496544	34	Ccr4	0.79642	7.60493	4.4262	3.87733e-05	0.00153237	1.88483
10349711	10349711	chr1	+	131827977	131848863	36	Slc41a1	-0.79313	7.98839	-4.42392	3.90867e-05	0.00153877	1.87719
10505481	10505481	chr4	+	63979854	64149924	28	8030451A03Rik	-0.833369	4.02089	-4.41888	3.97885e-05	0.00156035	1.86031
10395324	10395324	chr12	+	34984761	34986436	25	Prps1l1	0.793734	4.22374	4.41662	4.01071e-05	0.0015668	1.85274
10541799	10541799	chr6	+	125067921	125082472	27	Lpar5	-0.799563	7.33851	-4.41102	4.09066e-05	0.00159191	1.83402
10602009	10602009	chrX	+	139610620	139673135	29	Rnf128	-0.800715	5.33379	-4.40141	4.23167e-05	0.0016405	1.80188
10442206	10442206	chr17	+	21450367	21465591	22	Zfp51	-0.818201	6.52082	-4.39785	4.28506e-05	0.00165382	1.78999
10488575	10488575	chr2	-	151715815	151741293	38	Psmf1	-0.820745	7.17526	-4.39695	4.29859e-05	0.00165382	1.787
10381798	10381798	chr11	+	104550663	104587219	30	Myl4	0.801514	5.3971	4.39121	4.3863e-05	0.00168119	1.76785
10392142	10392142	chr11	-	106311341	106314670	32	Cd79b	0.785578	5.48726	4.38987	4.40708e-05	0.00168281	1.76337
10436402	10436402	chr16	+	58728018	58734240	32	Cldn25	0.786148	8.61784	4.37793	4.59615e-05	0.00174325	1.72355
10586614	10586614	chr9	+	67759438	67760930	23	C2cd4b	0.783276	6.45065	4.37771	4.5997e-05	0.00174325	1.72281
10576391	10576391	chr8	+	123806025	123835287	27	Rab4a	-0.789288	5.53198	-4.37539	4.63733e-05	0.00175098	1.71509
10356299	10356299	chr1	-	85939537	85961055	29	Gpr55	0.782934	6.0278	4.3659	4.79442e-05	0.00180359	1.68352
10474526	10474526	chr2	+	112239841	112247111	27	Lpcat4	-0.801598	8.73192	-4.35753	4.93724e-05	0.00184683	1.6557
10434291	10434291	chr16	+	19760234	19772463	31	B3gnt5	-0.808384	6.4254	-4.35642	4.95651e-05	0.00184683	1.65201
10536931	10536931	chr6	+	29768533	29912309	34	Ahcyl2	0.780162	7.52203	4.356	4.96392e-05	0.00184683	1.65059
10345077	10345077	chr1	+	21349914	21352199	11	Khdc1a	0.831614	3.3677	4.34215	5.21062e-05	0.00193154	1.60464
10435982	10435982	chr16	+	45224337	45252895	30	Btla	-0.777674	7.84174	-4.335	5.34268e-05	0.00197329	1.58093
10455259	10455259	chr18	+	38993145	39376285	29	Arhgap26	-0.778221	7.89305	-4.31993	5.63172e-05	0.00207251	1.53102
10398907	10398907	chr12	+	112760655	112768988	34	Pld4	0.793318	5.4868	4.31033	5.8238e-05	0.00213546	1.49927
10427199	10427199	chr15	+	102326116	102331490	18	Pfdn5	-0.771206	10.1227	-4.30306	5.97337e-05	0.00218243	1.47526
10463836	10463836	chr19	+	47854989	47864790	27	Gsto1	0.770855	5.61696	4.29778	6.08438e-05	0.00221502	1.45783
10554094	10554094	chr7	+	67952257	68233667	46	Igf1r	-0.769717	6.49351	-4.29671	6.10701e-05	0.00221532	1.45431
10512774	10512774	chr4	-	46537559	46566440	32	Coro2a	0.769927	7.3511	4.29364	6.17275e-05	0.0022312	1.44417
10419966	10419966	chr14	-	55061655	55092048	28	Zfhx2	-0.774472	7.38874	-4.28525	6.35554e-05	0.00228912	1.41655
10496580	10496580	chr3	+	142560145	142573213	31	Gbp3	0.782752	7.50178	4.27897	6.49611e-05	0.00233148	1.39585
10484201	10484201	chr2	-	77023446	77023558	25	Ccdc141	-0.7853	4.01223	-4.26579	6.80045e-05	0.0024276	1.35253
10368675	10368675	chr10	-	37133243	37138926	25	Marcks	0.777601	5.86087	4.26532	6.81173e-05	0.0024276	1.35096
10465686	10465686	chr19	-	7425901	7483289	37	Rtn3	-0.766479	10.0068	-4.25602	7.03504e-05	0.0024906	1.32044
10383133	10383133	chr11	+	119355557	119381076	36	Slc26a11	-0.78297	6.6615	-4.25592	7.03753e-05	0.0024906	1.32011
10463945	10463945	chr19	+	53529318	53541322	25	Dusp5	0.763135	7.25735	4.25321	7.1039e-05	0.00250405	1.31123
10402835	10402835	chr12	-	112934732	112942124	25	Nudt14	-0.761891	6.6977	-4.25236	7.12485e-05	0.00250405	1.30844
10449303	10449303	chr17	-	27019810	27028627	27	Bak1	-0.761865	9.14093	-4.25119	7.15385e-05	0.00250557	1.3046
10603328	10603328	chrX	-	7593810	7605392	34	Ccdc22	0.778506	7.4379	4.24763	7.24275e-05	0.00252799	1.29292
10367224	10367224	chr10	+	128270573	128292849	27	Stat2	-0.768419	7.28296	-4.24571	7.29122e-05	0.00253345	1.28661
10548409	10548409	chr6	-	129666015	129678936	24	Klrc1	-0.769941	5.66887	-4.24458	7.31961e-05	0.00253345	1.28294
10411454	10411454	chr13	-	98489533	98489823	31	Sec61b	-0.759535	9.70097	-4.24405	7.33322e-05	0.00253345	1.28118
10416956	10416956	chr14	+	115044305	115044391	30	Mir19b-1	0.878587	4.88002	4.22451	7.84617e-05	0.00270148	1.21725
10593723	10593723	chr9	-	54604890	54661885	31	Acsbg1	0.760821	6.93488	4.22348	7.87415e-05	0.00270195	1.21388
10486166	10486166	chr2	-	119018161	119029386	28	Ccdc32	-0.803414	6.9192	-4.22217	7.90984e-05	0.00270506	1.20961
10366848	10366848	chr10	+	127165225	127172330	39	B4galnt1	-0.776124	9.49378	-4.22103	7.94121e-05	0.00270667	1.20586
10382532	10382532	chr11	+	115462474	115474154	25	Slc16a5	-0.757224	5.19312	-4.21474	8.11565e-05	0.00275688	1.18532
10362896	10362896	chr10	+	43579169	43584267	19	Cd24a	0.805455	6.03311	4.2008	8.51543e-05	0.00288304	1.13988
10394593	10394593	chr12	+	12262177	12376363	29	Fam49a	-0.76322	7.44372	-4.19673	8.63575e-05	0.00291406	1.12662
10478633	10478633	chr2	+	164948232	164955846	26	Mmp9	0.79404	4.5769	4.19544	8.67417e-05	0.00291734	1.12242
10450501	10450501	chr17	-	35199375	35202004	25	Tnf	-0.751414	8.76447	-4.19197	8.77868e-05	0.00294274	1.11111
10491721	10491721	chr3	+	37639947	37644598	29	Spry1	-0.751165	6.63874	-4.18691	8.93294e-05	0.0029846	1.09465
10581151	10581151	chr8	-	104628066	104631321	27	Rrad	0.757172	6.88939	4.1827	9.06332e-05	0.00301823	1.08096
10414960	10414960	chr14	+	53634878	53635398	37	Trav13d-2	-0.770342	8.47311	-4.18117	9.11105e-05	0.00302421	1.076
10404063	10404063	chr13	+	23751088	23751593	11	Hist1h2ab	-0.795455	5.33817	-4.17283	9.37627e-05	0.00310211	1.0489
10556820	10556820	chr7	+	120102426	120120986	26	Tmem159	-0.756024	4.78189	-4.17183	9.40834e-05	0.00310262	1.04567
10579052	10579052	chr8	-	69373528	69373914	25	Gm10033	-0.746261	4.18172	-4.17064	9.4471e-05	0.00310532	1.04179
10547906	10547906	chr6	-	124904361	124911705	27	Lag3	-0.75135	8.5527	-4.16623	9.59115e-05	0.00314249	1.0275
10362829	10362829	chr10	+	42678917	42702459	27	Ostm1	-0.745929	7.13987	-4.16345	9.68327e-05	0.00316247	1.01847
10546760	10546760	chr6	-	102937353	102937538	25	Ddx3x	0.745158	8.39074	4.15687	9.90441e-05	0.00322433	0.997147
10481621	10481621	chr2	-	32377097	32381884	30	1110008P14Rik	-0.749498	6.82606	-4.1512	0.000100987	0.00327708	0.978804
10533316	10533316	chr5	-	121444751	121452474	25	Erp29	-0.747575	6.61274	-4.14585	0.000102857	0.00332714	0.961482
10447517	10447517	chr17	-	3064318	3084042	10	Pisd-ps2	-0.761683	6.03224	-4.1411	0.000104546	0.00337101	0.946114
10474004	10474004	chr2	+	91945703	91947655	25	Gm9821	-0.76664	7.45722	-4.13932	0.000105184	0.00338086	0.940368
10441620	10441620	chr17	+	8165520	8196804	34	Fgfr1op	-0.771621	6.48686	-4.12095	0.000112005	0.00358875	0.88107
10517364	10517364	chr4	-	135369893	135398221	26	Ncmap	0.742839	5.3486	4.11716	0.000113464	0.00362407	0.868859
10436865	10436865	chr16	+	91547094	91564007	28	Ifngr2	0.74972	7.22551	4.11568	0.000114039	0.00363102	0.86409
10606058	10606058	chrX	-	101731535	101734147	25	Cxcr3	-0.734719	9.94319	-4.10369	0.0001188	0.0037708	0.825504
10588577	10588577	chr9	+	107285522	107302784	29	Cish	0.740746	8.42671	4.10249	0.000119285	0.00377439	0.821664
10604832	10604832	chrX	-	60394403	60394492	29	Mir505	0.748372	6.34493	4.09841	0.000120954	0.00381402	0.808559
10547073	10547073	chr6	-	115807975	115808114	33	Snora7a	-0.735395	6.627	-4.0976	0.000121289	0.00381402	0.805953
10444802	10444802	chr17	+	35342333	35345722	20	H2-Q2	-0.742353	6.28039	-4.0918	0.000123712	0.0038782	0.787301
10445640	10445640	chr17	+	47140942	47359463	45	Trerf1	-0.735322	7.4014	-4.09059	0.000124221	0.0038822	0.783424
10562044	10562044	chr7	-	30589681	30591903	26	Zbtb32	-0.777247	7.14519	-4.08959	0.000124642	0.00388341	0.780233
10489961	10489961	chr2	-	168476410	168601655	59	Nfatc2	-0.733295	7.91674	-4.08439	0.000126868	0.00394068	0.763541
10355024	10355024	chr1	-	59989068	60043087	34	Ica1l	-0.735834	5.79631	-4.08024	0.000128671	0.00398448	0.750242
10519949	10519949	chr5	+	20951178	20952864	25	A630072M18Rik	0.746451	5.43038	4.07446	0.000131225	0.00405122	0.73171
10453705	10453705	chr18	+	6765205	6790231	31	Rab18	0.74244	7.24578	4.07279	0.000131971	0.00405282	0.726366
10414360	10414360	chr14	+	47373918	47386160	26	Lgals3	-0.745796	7.2896	-4.07256	0.000132075	0.00405282	0.725625
10442643	10442643	chr17	+	24896500	24897522	27	Nme3	-0.734197	6.81951	-4.06809	0.000134096	0.00410244	0.711311
10404061	10404061	chr13	+	23746734	23747524	16	Hist1h2bb	-0.766824	6.10741	-4.06511	0.000135458	0.00413167	0.701787
10409061	10409061	chr13	-	48537829	48537917	32	Mirlet7f-1	0.823474	3.42468	4.06399	0.000135973	0.00413481	0.698211
10453026	10453026	chr17	-	78950547	79020715	38	Prkd3	0.733223	5.13999	4.06312	0.000136375	0.00413481	0.695427
10607950	10607950	chrX	-	169978378	169978686	25	G530011O06Rik	0.728615	5.94855	4.05846	0.000138547	0.00418818	0.680532
10379721	10379721	chr11	+	83662587	83664680	27	Ccl4	-0.780239	8.58955	-4.05661	0.000139422	0.0042021	0.674603
10385776	10385776	chr11	-	52252604	52283179	34	Tcf7	-0.731524	10.6831	-4.05418	0.000140571	0.00422103	0.666872
10409330	10409330	chr13	-	54551223	54565361	17	4833439L19Rik	-0.758068	7.38283	-4.05353	0.000140881	0.00422103	0.664792
10489569	10489569	chr2	-	164839518	164857708	37	Pltp	0.732582	5.89827	4.05097	0.000142109	0.0042453	0.656616
10571696	10571696	chr8	+	46617418	46638717	27	Casp3	0.724189	7.77941	4.04587	0.000144584	0.00430658	0.640345
10606735	10606735	chrX	-	134804145	134809221	32	Armcx2	-0.728102	5.56102	-4.02421	0.000155572	0.0046203	0.571358
10464425	10464425	chr19	+	60890340	61092342	33	Grk5	-0.77494	5.37188	-4.02312	0.000156148	0.0046239	0.567876
10507286	10507286	chr4	+	116507549	116551981	32	Ipp	0.722679	5.8674	4.01967	0.000157973	0.00466434	0.556935
10543319	10543319	chr6	-	22306522	22356098	37	Fam3c	0.719486	8.59697	4.01654	0.000159651	0.00470021	0.546989
10454286	10454286	chr18	+	23803984	23893857	27	Mapre2	-0.763555	8.02323	-4.00398	0.000166558	0.00488938	0.507117
10361698	10361698	chr10	+	7832470	7870396	26	Zc3h12d	-0.726236	7.79585	-3.99526	0.000171516	0.00501618	0.479506
10432619	10432619	chr15	-	100575318	100599984	40	Pou6f1	-0.714676	6.98521	-3.99408	0.000172198	0.00501618	0.475775
10355514	10355514	chr1	-	73912912	73937317	26	Tns1	0.716272	6.29544	3.99381	0.000172359	0.00501618	0.474896
10374453	10374453	chr11	+	19720355	19721472	28	Glul	0.726603	7.05972	3.99251	0.000173115	0.00502379	0.470776
10602739	10602739	chrX	+	155262510	155297648	8	Acot9	0.720828	7.42884	3.99093	0.000174033	0.00502763	0.4658
10356331	10356331	chr1	-	86352008	86352087	25	Mir3535	0.760446	5.14932	3.99058	0.000174237	0.00502763	0.464695
10521927	10521927	chr5	+	53809668	53903725	43	Tbc1d19	-0.723531	4.47862	-3.98504	0.000177513	0.00509723	0.447171
10440077	10440077	chr16	-	57302000	57606866	35	Cmss1	-0.735322	5.88035	-3.98481	0.000177653	0.00509723	0.446427
10439321	10439321	chr16	-	36750181	36784962	48	Slc15a2	-0.719694	5.45668	-3.97429	0.000184039	0.00526558	0.413205
10575291	10575291	chr8	+	109705659	109724932	29	Zfp821	-0.723134	5.47692	-3.97019	0.000186587	0.00531467	0.40027
10518300	10518300	chr4	-	145212368	145246870	36	Tnfrsf1b	0.710646	9.14603	3.96985	0.000186801	0.00531467	0.399192
10596148	10596148	chr9	-	103208874	103230286	33	Trf	0.726344	5.54406	3.96377	0.000190651	0.00540906	0.380005
10598403	10598403	chrX	+	7728546	7731064	13	Praf2	-0.714901	8.21615	-3.96	0.000193068	0.00546239	0.368155
10354494	10354494	chr1	-	52457876	52500448	25	Nab1	-0.739047	7.71916	-3.9583	0.000194171	0.00547831	0.362801
10600825	10600825	chrX	+	95711678	95927970	29	Zc3h12b	-0.711634	3.94905	-3.95724	0.000194862	0.00548258	0.359461
10533869	10533869	chr5	-	124834432	124862221	25	Ccdc92	-0.713447	6.477	-3.95265	0.000197882	0.00554288	0.344998
10407985	10407985	chr13	-	19749682	19824257	25	Gpr141	0.751455	3.16383	3.95233	0.000198096	0.00554288	0.343982
10351825	10351825	chr1	+	172500047	172507380	29	Tagln2	-0.729368	9.96536	-3.94867	0.000200537	0.00559574	0.332472
10356329	10356329	chr1	-	86351169	86351301	25	Snora75	0.749669	8.20554	3.94509	0.000202949	0.00564277	0.321229
10449926	10449926	chrUn	NA	NA	NA	29	Zfp799	-0.745968	5.58098	-3.94452	0.000203333	0.00564277	0.319453
10355567	10355567	chr1	-	74288249	74304160	25	Tmbim1	0.710471	7.17055	3.94247	0.000204737	0.00566625	0.312984
10459905	10459905	chr18	-	78753997	79087015	30	Setbp1	-0.704219	6.07492	-3.93476	0.000210075	0.00579818	0.288793
10379013	10379013	chr11	+	78037941	78060432	36	Flot2	0.757979	5.93159	3.93226	0.000211837	0.00583098	0.280941
10381096	10381096	chr11	+	99041244	99052646	26	Igfbp4	0.803012	7.28224	3.92672	0.000215788	0.00592368	0.263576
10389505	10389505	chr11	-	86579290	86579661	25	Gm9975	-0.71587	5.86215	-3.91824	0.000221978	0.00607716	0.237006
10485405	10485405	chr2	-	102811141	102901665	45	Cd44	-0.701816	7.46583	-3.91198	0.000226652	0.00618846	0.217429
10574436	10574436	chr8	+	102534669	102534890	25	Khdrbs1	0.699454	8.56156	3.90475	0.000232173	0.0063222	0.194826
10566529	10566529	chr7	-	105744847	105752215	26	Tpp1	-0.726055	7.61523	-3.90219	0.000234151	0.00635903	0.186856
10451851	10451851	chr17	-	54346420	54347593	27	Armcx3	0.71506	5.64999	3.9002	0.000235707	0.00638419	0.18064
10360377	10360377	chr1	-	173732281	173741747	22	AI607873	-0.698035	4.32887	-3.89112	0.000242923	0.00655553	0.152322
10590628	10590628	chr9	+	124022100	124030940	26	Ccr3	0.709746	4.59271	3.88968	0.000244093	0.00655553	0.147812
10404840	10404840	chr13	+	43785185	43803132	27	Cd83	0.702455	9.02658	3.88936	0.000244349	0.00655553	0.146826
10414271	10414271	chr14	+	44988195	45003213	30	Ptger2	-0.699	7.14787	-3.88903	0.000244614	0.00655553	0.145809
10491699	10491699	chr3	+	37348850	37404797	35	Fgf2	-0.706527	5.42077	-3.88584	0.000247218	0.00660787	0.135871
10417070	10417070	chr14	+	120908029	120948005	24	Ipo5	0.699353	8.14947	3.88388	0.000248832	0.00663355	0.129762
10427683	10427683	chr15	-	9679310	9679413	25	Spef2	0.737829	2.90516	3.88271	0.000249799	0.0066419	0.12612
10557575	10557575	chr7	+	127211608	127214288	25	Mylpf	0.699418	5.55293	3.87715	0.000254444	0.00674151	0.108826
10450363	10450363	chr17	-	34950952	34951017	25	Snord52	-0.706831	4.27818	-3.87664	0.000254873	0.00674151	0.107246
10499366	10499366	chr3	-	88394138	88410334	26	Pmf1	0.693904	7.04096	3.8736	0.000257456	0.00678816	0.0977793
10553354	10553354	chr7	+	48964366	49606821	65	Nav2	-0.703952	7.50322	-3.87299	0.000257973	0.00678816	0.0958988
10468229	10468229	chr19	-	46502138	46502782	25	Gm9798	-0.724212	6.10165	-3.86939	0.000261069	0.00685189	0.084702
10541301	10541301	chr6	+	121210770	121226098	26	Tuba8	-0.693386	5.40525	-3.86584	0.000264159	0.00691512	0.0736607
10483679	10483679	chr2	-	73343460	73386398	36	Gpr155	-0.70216	6.76851	-3.86305	0.000266604	0.00696118	0.0650161
10376796	10376796	chr11	+	61653321	61672777	25	Grap	0.694927	8.65817	3.86025	0.000269087	0.00700798	0.0563207
10501629	10501629	chr3	-	116272553	116424023	34	Cdc14a	-0.693456	6.59996	-3.85563	0.000273229	0.00709766	0.0419897
10362876	10362876	chr10	+	43221517	43439957	35	Pdss2	0.728335	5.06942	3.85144	0.000277036	0.00715437	0.0290074
10521830	10521830	chr5	+	52582072	52583048	25	Slc35a4	-0.698907	7.89099	-3.85121	0.000277248	0.00715437	0.0282907
10481700	10481700	chr2	-	32777381	32784428	28	1700019L03Rik	-0.705192	5.24296	-3.85031	0.000278068	0.00715437	0.0255199
10569485	10569485	chr7	-	143607663	143627953	32	Tnfrsf26	-0.712478	8.24638	-3.85014	0.00027823	0.00715437	0.0249766
10439542	10439542	chr16	-	43969145	43979068	28	Zdhhc23	0.747959	5.13012	3.8459	0.000282142	0.00723666	0.0118797
10541114	10541114	chr6	+	118080364	118089840	34	Rasgef1a	-0.689376	4.41622	-3.83628	0.000291242	0.00745124	-0.017888
10424363	10424363	chr15	+	59374247	59601684	19	Nsmce2	0.696477	7.87602	3.83548	0.000292013	0.0074522	-0.0203673
10480347	10480347	chr2	-	18842260	18998126	36	Pip4k2a	-0.697556	8.38685	-3.83338	0.000294037	0.00748505	-0.0268443
10421877	10421877	chr14	-	86549471	87141224	28	Diap3	0.688585	5.27596	3.82624	0.00030103	0.00764391	-0.0488802
10557009	10557009	chr7	+	120842855	120904001	43	Eef2k	0.687121	4.76939	3.82403	0.000303233	0.00768064	-0.0557136
10396161	10396161	chr12	+	70453136	70467624	32	Tmx1	0.70774	8.18529	3.81121	0.000316279	0.00799117	-0.095194
10576795	10576795	chr8	-	3803095	3803358	31	Rprl3	-0.771863	6.2921	-3.80401	0.000323847	0.00816208	-0.11735
10379482	10379482	chr11	+	80477046	80481184	29	Cdk5r1	-0.686896	6.7451	-3.79124	0.000337686	0.00848978	-0.156546
10476989	10476989	chr2	+	150909601	150931278	32	Gins1	0.682875	4.95918	3.78351	0.000346338	0.00868582	-0.18024
10431266	10431266	chr15	-	86139127	86186141	29	Cerk	0.68922	5.90578	3.78103	0.00034917	0.00873526	-0.187865
10500406	10500406	chr3	-	96800155	96814493	26	Cd160	-0.677543	6.15997	-3.77757	0.000353132	0.00881268	-0.198429
10458419	10458419	chr18	-	37637377	37638581	25	Slc25a2	-0.707122	4.79898	-3.77528	0.000355794	0.00885735	-0.205461
10451665	10451665	chr17	-	48419231	48432728	28	Apobec2	-0.688094	5.42436	-3.77446	0.000356748	0.00885939	-0.207968
10397346	10397346	chr12	+	85473901	85477269	26	Fos	0.68094	9.50352	3.77323	0.000358183	0.00887333	-0.211726
10459288	10459288	chr18	-	62177816	62179959	26	Adrb2	0.712175	7.21074	3.76662	0.000366002	0.00904057	-0.231941
10528519	10528519	chr5	-	23831052	23831623	8	4933427G23Rik	-0.676422	6.98925	-3.76602	0.000366714	0.00904057	-0.23376
10429327	10429327	chr15	-	73105184	73105447	25	Ago2	-0.685265	7.79579	-3.7644	0.000368664	0.00906664	-0.238724
10550877	10550877	chr7	+	24370263	24385209	31	Kcnn4	-0.678787	9.36843	-3.76359	0.000369636	0.00906859	-0.241188
10359078	10359078	chr1	-	155926414	155926555	25	Cep350	-0.708636	6.17653	-3.76149	0.000372175	0.00910887	-0.247595
10505517	10505517	chr4	+	66827599	66842797	30	Tlr4	-0.687416	4.27387	-3.76022	0.000373721	0.00912471	-0.251473
10415784	10415784	chr14	+	61599540	61605943	16	Trim13	0.775415	5.78287	3.75594	0.000378976	0.00923083	-0.26454
10410508	10410508	chr13	-	73319876	73328455	15	Ndufs6	-0.680598	8.48798	-3.75417	0.000381165	0.00926194	-0.26993
10601760	10601760	chrX	+	134601259	134607060	36	Hnrnph2	0.679747	7.64187	3.75021	0.000386108	0.00934209	-0.281987
10430358	10430358	chr15	-	78523346	78529618	29	C1qtnf6	0.691995	5.21728	3.75006	0.000386303	0.00934209	-0.282458
10490299	10490299	chr2	-	177921431	177921815	13	C330013J21Rik	0.696233	2.76503	3.74555	0.000392009	0.00945757	-0.296177
10540480	10540480	chr6	+	108783059	108824046	34	Arl8b	-0.670601	7.67804	-3.7343	0.000406615	0.00978671	-0.330394
10465820	10465820	chr19	-	8836929	8839246	25	Gng3	-0.684438	5.41305	-3.7308	0.000411276	0.00987548	-0.341051
10418341	10418341	chr14	-	29996138	30008896	36	Il17rb	0.677322	4.96259	3.72922	0.000413383	0.00990267	-0.34583
10403303	10403303	chr13	+	4191187	4205602	24	Akr1c13	0.701545	5.46237	3.72729	0.00041599	0.00994168	-0.35171
10501374	10501374	chr3	-	108458069	108536522	44	5330417C22Rik	-0.669242	4.97063	-3.72097	0.000424601	0.0101236	-0.370865
10597268	10597268	chr9	-	110939603	110946094	17	Tdgf1	0.697894	4.28488	3.71891	0.000427447	0.0101676	-0.377109
10365749	10365749	chr10	+	93453396	93484896	38	Lta4h	0.669267	7.21972	3.7178	0.000428986	0.010176	-0.38047
10366293	10366293	chr10	+	110920176	110939622	25	Csrp2	0.668697	4.53494	3.71722	0.000429802	0.010176	-0.382246
10476759	10476759	chr2	+	145786137	145887613	29	Rin2	0.703529	5.24441	3.71637	0.000430978	0.0101801	-0.3848
10586448	10586448	chr9	+	65890323	65903551	17	2810417H13Rik	0.678792	7.05545	3.70634	0.000445212	0.0104919	-0.415171
10504817	10504817	chr4	+	47353305	47414924	37	Tgfbr1	0.66721	7.14217	3.70414	0.000448389	0.010527	-0.421815
10356932	10356932	chr1	-	97643901	97661976	23	D1Ertd622e	0.678686	6.39535	3.7038	0.000448889	0.010527	-0.422857
10503098	10503098	chr4	+	3678125	3791612	15	Lyn	0.662504	5.09088	3.70256	0.000450689	0.010527	-0.426596
10395682	10395682	chr12	+	51829665	51832454	25	Gm5785	-0.675195	6.46836	-3.70245	0.000450844	0.010527	-0.426918
10537657	10537657	chr6	+	41605568	41620503	35	Ephb6	-0.660937	6.21045	-3.69251	0.000465573	0.0108459	-0.456952
10365601	10365601	chr10	+	88379132	88447329	48	Gnptab	-0.671035	6.74954	-3.68864	0.000471428	0.0109572	-0.468626
10560548	10560548	chr7	-	19564946	19573343	26	Gemin7	-0.659215	7.6823	-3.68106	0.000483097	0.0112028	-0.491464
10508721	10508721	chr4	+	132309941	132310069	20	Snora44	-0.683787	6.94193	-3.67998	0.000484773	0.011216	-0.494698
10545135	10545135	chr6	-	67292018	67376137	32	Il12rb2	-0.679113	4.77431	-3.6768	0.000489773	0.011306	-0.50428
10387257	10387257	chr11	-	69183885	69197843	32	Alox8	0.658303	5.1388	3.67262	0.000496405	0.0114331	-0.516839
10416945	10416945	chr14	+	115043303	115046178	25	Mir17hg	0.678374	4.41662	3.67095	0.000499097	0.0114691	-0.521887
10344633	10344633	chr1	+	4857814	4897909	8	Tcea1	-0.697779	7.95641	-3.66851	0.00050303	0.0115334	-0.529215
10358408	10358408	chr1	-	144244595	144249059	29	Rgs1	0.655271	9.79689	3.66232	0.00051314	0.0117387	-0.547791
10395376	10395376	chr12	+	36157153	36197291	44	Ankmy2	-0.66287	7.09638	-3.65852	0.000519444	0.011821	-0.559186
10604424	10604424	chrX	-	48541622	48594411	42	Zfp280c	-0.65544	6.67351	-3.65831	0.000519799	0.011821	-0.559824
10446656	10446656	chr17	+	71183978	71248242	44	Lpin2	-0.660859	6.89762	-3.65805	0.000520231	0.011821	-0.5606
10430113	10430113	chr15	-	76723985	76818151	38	Arhgap39	-0.661284	6.36084	-3.65631	0.000523145	0.0118607	-0.565812
10458589	10458589	chr18	-	41875696	41951194	26	Prelid2	-0.677049	6.71573	-3.65338	0.000528099	0.0119463	-0.574608
10577230	10577230	chr8	-	14027565	14090301	25	Erich1	-0.657007	6.75289	-3.64358	0.000544974	0.0123007	-0.603955
10523182	10523182	chr5	+	91139599	91148432	28	Areg	0.658731	8.35109	3.64135	0.00054888	0.0123355	-0.610617
10562096	10562096	chr7	-	30727701	30729523	32	Tmem147	-0.653252	6.80688	-3.64131	0.000548947	0.0123355	-0.610732
10491601	10491601	chr3	+	36953837	36953983	25	4932438A13Rik	-0.670917	6.74508	-3.63194	0.000565677	0.0126834	-0.638733
10587315	10587315	chr9	+	78191982	78209349	26	Gsta4	0.653042	5.43995	3.62971	0.000569721	0.0127459	-0.645376
10597945	10597945	chr9	-	123259057	123260789	25	Tmem158	0.649278	5.67585	3.62329	0.000581544	0.0129772	-0.664529
10408113	10408113	chr13	-	22040636	22041352	30	Hist1h4i	0.653118	6.89911	3.62272	0.000582612	0.0129772	-0.666238
10545298	10545298	chr6	-	71391251	71440488	27	Rmnd5a	0.648396	7.25384	3.62139	0.000585098	0.013004	-0.670208
10428536	10428536	chr15	-	50660169	50890041	40	Trps1	-0.656566	6.43153	-3.61801	0.000591452	0.0131165	-0.680278
10358982	10358982	chr1	-	155127878	155146783	30	Mr1	-0.678907	6.5233	-3.61614	0.000594985	0.0131661	-0.685829
10478594	10478594	chr2	+	164832873	164841032	37	Ctsa	-0.649316	8.58357	-3.61261	0.000601737	0.0132866	-0.696348
10439583	10439583	chr16	-	44240180	44333196	28	Sidt1	-0.647478	8.00979	-3.61063	0.00060555	0.0133418	-0.702235
10547034	10547034	chr6	-	115618573	115676635	37	Raf1	-0.646971	8.96324	-3.6099	0.000606963	0.013344	-0.704407
10463404	10463404	chr19	+	44931151	44942549	26	Fam178a	-0.655874	7.06366	-3.60633	0.000613902	0.0134674	-0.715001
10503695	10503695	chr4	+	32238950	32581281	42	Bach2	0.645852	5.78234	3.60525	0.000616031	0.013485	-0.718227
10487267	10487267	chr2	-	126709354	126709557	32	Polr2l	-0.649959	9.05177	-3.60431	0.000617872	0.0134962	-0.721009
10442115	10442115	chr17	+	18581700	18629458	13	Vmn2r96	-0.685467	5.56153	-3.60201	0.000622426	0.0135613	-0.727851
10351691	10351691	chr1	+	171917515	171948958	32	Slamf6	-0.647582	9.56899	-3.60145	0.000623523	0.0135613	-0.729492
10454953	10454953	chr18	+	36735068	36742397	36	Tmco6	-0.651229	6.89821	-3.59974	0.000626935	0.0136015	-0.734576
10358038	10358038	chr1	-	135262709	135284034	33	Rnpep	0.673946	6.29541	3.59918	0.000628051	0.0136015	-0.736233
10374415	10374415	chr11	+	17159298	17200380	35	Ppp3r1	0.64483	7.60305	3.59596	0.00063454	0.0137128	-0.745809
10396170	10396170	chr12	+	70825514	70902234	8	Frmd6	0.650877	6.17213	3.59453	0.000637426	0.0137459	-0.750037
10385903	10385903	chr11	-	54054931	54068968	32	Pdlim4	0.660505	6.42843	3.59067	0.000645304	0.0138534	-0.761478
10472925	10472925	chr2	+	72979432	72988601	26	Sp3os	-0.664233	8.00458	-3.59052	0.000645617	0.0138534	-0.76193
10454851	10454851	chr18	+	35829818	35861693	26	Cxxc5	-0.656189	6.45341	-3.59009	0.000646502	0.0138534	-0.763207
10366546	10366546	chr10	+	117629506	117685318	28	Cpm	0.654798	6.02387	3.58929	0.00064815	0.0138595	-0.765578
10400405	10400405	chr12	-	55489601	55492595	31	Nfkbia	0.645765	10.125	3.58512	0.000656799	0.0140149	-0.777924
10433274	10433274	chr16	+	4639960	4650796	27	Vasn	-0.656556	5.35061	-3.58053	0.000666434	0.0141841	-0.791486
10390328	10390328	chr11	-	97098007	97115328	30	Tbx21	-0.648128	6.88873	-3.58002	0.000667518	0.0141841	-0.792999
10439312	10439312	chr16	-	36603869	36666059	29	Cd86	0.68951	5.26065	3.57887	0.000669968	0.0142064	-0.796411
10369474	10369474	chr10	-	61432480	61452773	21	Eif4ebp2	-0.641816	9.63253	-3.57738	0.000673132	0.0142273	-0.800798
10372069	10372069	chr10	-	95385362	95416828	26	Socs2	0.652719	5.73809	3.57709	0.000673754	0.0142273	-0.801658
10496438	10496438	chr3	+	138277645	138290698	32	Adh1	0.645048	4.87819	3.56956	0.000690053	0.0145181	-0.823912
10451710	10451710	chr17	-	49993307	50190497	28	Rftn1	0.639905	6.84836	3.56941	0.000690385	0.0145181	-0.824359
10456988	10456988	chr18	+	80046918	80119380	28	Pard6g	0.667569	4.9718	3.56622	0.000697387	0.014635	-0.833752
10405185	10405185	chr13	+	51645325	51650654	29	Cks2	0.648252	7.88316	3.56305	0.000704432	0.0147332	-0.843107
10399265	10399265	chrUn	NA	NA	NA	48	Ncoa1	-0.642442	6.98677	-3.56281	0.000704965	0.0147332	-0.84381
10390519	10390519	chr11	-	97923238	97986380	30	Plxdc1	-0.665512	5.78544	-3.56198	0.000706831	0.0147418	-0.846271
10590791	10590791	chr9	-	7818227	7835269	28	Birc2	0.637418	7.52708	3.55885	0.000713866	0.0148383	-0.855488
10452556	10452556	chr17	-	66494512	66519670	28	Rab12	-0.678474	5.27101	-3.55862	0.000714378	0.0148383	-0.856156
10357986	10357986	chr1	-	135108512	135129276	36	Ptprv	-0.637157	5.98799	-3.55537	0.000721764	0.0149611	-0.865727
10441330	10441330	chr16	-	97947833	97962621	32	Zbtb21	0.641709	7.09058	3.5488	0.000736938	0.0152446	-0.885083
10380648	10380648	chr11	+	96318267	96321630	31	Hoxb4	0.648606	4.76378	3.54793	0.000738964	0.0152554	-0.887638
10392803	10392803	chr11	-	114956278	114960417	22	Cd300c	0.645249	5.71876	3.54422	0.000747676	0.0153981	-0.89854
10349065	10349065	chr1	+	105990689	106032163	30	Zcchc2	-0.642136	7.21897	-3.5437	0.000748907	0.0153981	-0.900071
10535034	10535034	chr5	-	138603652	138619743	31	Zfp68	-0.653301	6.8789	-3.5414	0.000754354	0.0154787	-0.906811
10438293	10438293	chr16	-	18220753	18235136	28	Zdhhc8	-0.636373	6.0519	-3.54043	0.000756681	0.0154952	-0.909676
10523595	10523595	chr5	+	103425179	103598352	51	Ptpn13	-0.633293	7.12269	-3.53798	0.000762538	0.0155837	-0.916847
10473976	10473976	chr2	+	91710917	91721566	32	Harbi1	0.642577	5.33426	3.53186	0.000777403	0.0158556	-0.9348
10468309	10468309	chr19	-	47260268	47260670	25	Sh3pxd2a	0.649965	5.74371	3.52715	0.000789024	0.0160604	-0.948595
10474201	10474201	chr2	+	103970223	103981874	26	Lmo2	0.634897	4.80603	3.5244	0.000795889	0.0161472	-0.956649
10461721	10461721	chr19	+	12461201	12465276	25	Mpeg1	0.635472	6.01313	3.52417	0.000796471	0.0161472	-0.957328
10402140	10402140	chr12	-	100899015	100899404	25	Gm10431	-0.653895	6.95159	-3.52196	0.000802042	0.0162278	-0.963807
10435693	10435693	chr16	+	38346999	38352763	25	Cox17	-0.632789	9.81368	-3.51845	0.000810943	0.0163753	-0.974066
10537394	10537394	chr6	+	38534841	38539449	26	1110001J03Rik	-0.63356	7.46916	-3.51119	0.00082966	0.01672	-0.995271
10523231	10523231	chr5	+	92388143	92414622	34	Art3	-0.65554	4.43065	-3.50592	0.000843517	0.0169655	-1.01066
10470913	10470913	chr2	+	30078766	30091019	44	Pkn3	-0.627252	4.07075	-3.50314	0.000850899	0.0170802	-1.01876
10583732	10583732	chr9	+	21723594	21749919	40	Ldlr	0.627086	6.26449	3.49617	0.000869717	0.017404	-1.03907
10531952	10531952	chr5	-	104935057	104982717	33	Abcg3	0.626813	6.05547	3.4959	0.000870457	0.017404	-1.03986
10493812	10493812	chr3	+	90603767	90606045	25	S100a4	-0.629673	10.8502	-3.49355	0.000876874	0.0174978	-1.04669
10384956	10384956	chr11	-	30976707	30986365	25	Chac2	-0.681211	4.77167	-3.49152	0.000882464	0.0175749	-1.05259
10495042	10495042	chr3	+	104781056	104786018	31	Ppm1j	0.63642	5.36976	3.48833	0.000891323	0.0177166	-1.06186
10478890	10478890	chr2	+	167688915	167690418	25	Cebpb	0.627657	7.4125	3.48696	0.000895168	0.017735	-1.06586
10500333	10500333	chr3	-	96262936	96263333	25	Hist2h4	-0.683113	9.49463	-3.48675	0.00089574	0.017735	-1.06645
10569014	10569014	chr7	-	140954837	140955983	9	Ifitm2	0.695636	7.94393	3.48029	0.000914036	0.018062	-1.08522
10494092	10494092	chr3	+	94837707	94881853	40	Pogz	-0.623908	8.4715	-3.47949	0.00091633	0.0180722	-1.08755
10404389	10404389	chr13	+	30749258	30766927	30	Irf4	-0.625705	6.93834	-3.47585	0.000926816	0.0182435	-1.09811
10409434	10409434	chr13	-	55343833	55362783	29	Lman2	-0.637619	8.02317	-3.47462	0.00093037	0.0182565	-1.10167
10543779	10543779	chr6	-	31062660	31062747	25	Mir29a	-0.653437	2.77642	-3.47385	0.000932626	0.0182565	-1.10391
10499655	10499655	chr3	-	89869324	89913162	30	Il6ra	-0.637447	8.40359	-3.47332	0.00093417	0.0182565	-1.10545
10395328	10395328	chr12	+	35047200	35145383	27	Snx13	0.625491	7.01649	3.47305	0.000934958	0.0182565	-1.10623
10431410	10431410	chr15	-	89142482	89149606	26	Mapk11	-0.638344	5.8946	-3.47253	0.000936462	0.0182565	-1.10772
10437963	10437963	chr16	-	15848441	15863369	25	Mzt2	-0.646197	6.22201	-3.46898	0.00094692	0.018425	-1.11803
10405892	10405892	chr13	+	66907945	66908256	10	Gm10767	0.632446	5.13115	3.46754	0.000951171	0.0184724	-1.12219
10510580	10510580	chr4	+	150920155	150946102	30	Tnfrsf9	0.620232	8.77297	3.4653	0.000957848	0.0185665	-1.12868
10400336	10400336	chrUn	NA	NA	NA	38	Snx6	0.625841	7.70816	3.4635	0.000963252	0.0186357	-1.1339
10459944	10459944	chr18	-	80605950	80713071	48	Nfatc1	-0.619603	9.02266	-3.46189	0.000968076	0.0186698	-1.13853
10408197	10408197	chr13	-	23542922	23543359	15	Hist1h2bh	-0.653622	8.67994	-3.46169	0.000968689	0.0186698	-1.13912
10444223	10444223	chr17	+	34092432	34095234	25	H2-Oa	0.619495	7.76006	3.46042	0.00097253	0.0186954	-1.14279
10394778	10394778	chr12	+	17690814	17791929	23	Hpcal1	-0.621485	8.87496	-3.46003	0.000973699	0.0186954	-1.1439
10546079	10546079	chr6	-	87843079	87851070	26	Cnbp	0.619201	10.0671	3.45451	0.000990598	0.018984	-1.15986
10400357	10400357	chr12	-	54894305	54986529	25	Baz1a	-0.618931	7.94444	-3.45215	0.000997904	0.019088	-1.16668
10557644	10557644	chr7	+	127485656	127490884	28	Fbrs	-0.622745	9.13976	-3.4505	0.00100304	0.0191501	-1.17144
10478854	10478854	chr2	+	167421717	167477000	38	Slc9a8	-0.631796	7.9781	-3.44868	0.00100873	0.0192226	-1.17668
10350630	10350630	chr1	+	151571475	151719342	30	Fam129a	0.618046	7.42402	3.44652	0.00101554	0.0193161	-1.18292
10360684	10360684	chr1	-	180989556	181017521	29	Ephx1	0.623632	9.13523	3.44342	0.00102538	0.0194669	-1.19187
10596261	10596261	chr9	-	104192614	104192768	25	Dnajc13	-0.658242	7.55867	-3.44088	0.00103351	0.0195847	-1.19919
10370833	10370833	chr10	-	80402997	80406830	38	Uqcr11	-0.61934	8.8074	-3.43735	0.0010449	0.0197349	-1.20935
10532857	10532857	chr5	-	114669490	114690935	26	Gltp	-0.616541	9.4944	-3.43722	0.00104533	0.0197349	-1.20973
10604393	10604393	chrX	-	48413239	48424356	27	Elf4	-0.61552	8.6898	-3.43405	0.00105565	0.0198929	-1.21884
10369792	10369792	chr10	-	68095593	68278740	36	Arid5b	-0.618136	8.13534	-3.43261	0.00106038	0.0199072	-1.22298
10489391	10489391	chr2	-	163726584	163750189	28	Ada	0.619768	5.04468	3.43199	0.00106241	0.0199072	-1.22476
10499911	10499911	chr3	-	92646532	92648308	23	Lce1a1	-0.631307	3.75205	-3.43173	0.00106326	0.0199072	-1.2255
10475767	10475767	chr2	+	127247975	127260764	25	Tmem127	-0.614535	8.18216	-3.43143	0.00106425	0.0199072	-1.22636
10360367	10360367	chr1	-	173471426	173473797	15	LOC102639543	0.710966	9.54109	3.42913	0.00107189	0.0200133	-1.23299
10445977	10445977	chr17	+	55952623	55957022	25	Ebi3	0.62127	7.69385	3.42825	0.0010748	0.0200155	-1.2355
10542880	10542880	chr6	+	149141574	149151178	26	Mettl20	0.615631	5.90843	3.42791	0.00107595	0.0200155	-1.23649
10488797	10488797	chr2	-	154587026	154603673	25	Pxmp4	-0.614219	7.24036	-3.42421	0.00108834	0.0202089	-1.2471
10412227	10412227	chr13	-	113592183	113618564	33	Snx18	0.618978	6.28535	3.42118	0.00109861	0.0203624	-1.2558
10489891	10489891	chr2	-	167298444	167349183	33	B4galt5	-0.623789	7.23672	-3.41997	0.00110275	0.020402	-1.25929
10533751	10533751	chr5	-	124118690	124249760	29	Pitpnm2	-0.61787	7.27461	-3.41389	0.0011237	0.0207516	-1.27672
10564631	10564631	chr7	-	74275418	74554780	40	Slco3a1	-0.61271	7.90321	-3.41299	0.00112683	0.0207718	-1.2793
10521709	10521709	chr5	+	45493374	45512673	29	Lap3	0.609852	6.13561	3.40851	0.00114254	0.0209787	-1.29212
10437210	10437210	chr16	+	97356762	97439012	31	Bace2	-0.610474	5.67818	-3.40777	0.00114514	0.0209787	-1.29423
10347310	10347310	chr1	+	74284947	74353692	36	Pnkd	0.610173	6.39417	3.40775	0.00114523	0.0209787	-1.29429
10393648	10393648	chr11	-	119343489	119355538	36	Sgsh	-0.630219	6.93239	-3.40744	0.00114632	0.0209787	-1.29518
10393573	10393573	chr11	-	118392749	118401959	25	Lgals3bp	-0.612088	9.14449	-3.40061	0.00117075	0.0213873	-1.31471
10571106	10571106	chr8	+	26158212	26163034	30	Thap1	0.627236	6.21993	3.39741	0.00118236	0.0215605	-1.32384
10395252	10395252	chr12	+	32378984	32382939	42	Ccdc71l	0.617184	6.39586	3.395	0.0011912	0.0216827	-1.33073
10435769	10435769	chr16	+	42907673	43619219	41	Zbtb20	-0.607451	6.77277	-3.39388	0.00119532	0.0217188	-1.33393
10361807	10361807	chr10	+	13966379	14151378	32	Hivep2	-0.608536	8.41197	-3.39223	0.0012014	0.0217905	-1.33863
10416954	10416954	chr14	+	115044157	115044263	25	Mir20a	0.725097	4.98949	3.38954	0.00121139	0.0219324	-1.34629
10435271	10435271	chr16	+	33725456	33771576	32	Heg1	-0.617511	7.93121	-3.38847	0.00121539	0.0219657	-1.34934
10428619	10428619	chr15	-	54838665	54920109	28	Enpp2	-0.619932	3.88114	-3.38145	0.00124196	0.022382	-1.36935
10404496	10404496	chr13	+	33964687	33986910	31	Nqo2	-0.62785	5.07417	-3.38122	0.00124283	0.022382	-1.37
10412562	10412562	chr14	+	7818152	7951585	44	Flnb	-0.611452	6.3451	-3.37867	0.00125262	0.0225183	-1.37726
10533729	10533729	chr5	-	124004641	124032260	25	Vps37b	0.605098	8.58513	3.37573	0.001264	0.0226561	-1.38563
10391895	10391895	chr11	-	103331497	103360900	35	Arhgap27	-0.611305	6.94585	-3.37554	0.00126474	0.0226561	-1.38617
10494312	10494312	chr3	+	95893996	95898303	37	Aph1a	0.604802	7.16539	3.37482	0.00126752	0.0226659	-1.3882
10523670	10523670	chr5	+	103853152	103855316	25	Aff1	0.60494	7.89736	3.36929	0.00128922	0.0230061	-1.4039
10524640	10524640	chr5	+	114942202	114948540	25	2210016L21Rik	-0.619248	6.41665	-3.36845	0.00129259	0.0230061	-1.40631
10549615	10549615	chr7	+	4137056	4148173	34	Leng8	-0.614159	8.11822	-3.36826	0.00129334	0.0230061	-1.40685
10583326	10583326	chr9	+	15709769	15739634	36	Slc36a4	-0.619798	5.0905	-3.36705	0.00129812	0.0230507	-1.41026
10551314	10551314	chr7	+	27201020	27204093	28	BC024978	-0.692725	5.64354	-3.36352	0.00131227	0.0232613	-1.42029
10411782	10411782	chr13	-	101680761	101768217	41	Pik3r1	0.601841	7.7864	3.36144	0.00132066	0.0233692	-1.42618
10483074	10483074	chr2	-	62474530	62483653	26	Gcg	0.674169	4.56608	3.3574	0.00133712	0.0235857	-1.43763
10543686	10543686	chr6	-	30212965	30304345	60	Ube2h	0.603782	7.84162	3.3573	0.00133754	0.0235857	-1.43792
10499128	10499128	chr3	-	86138791	86138858	25	Snord73a	0.657328	5.9286	3.35395	0.00135133	0.0237877	-1.44741
10454877	10454877	chr18	+	36281162	36288258	25	Pura	-0.605922	7.49312	-3.35084	0.00136424	0.0239733	-1.45619
10576090	10576090	chr8	+	122282139	122337251	30	Zfpm1	-0.599466	7.60056	-3.35027	0.00136666	0.0239743	-1.45783
10521555	10521555	chr5	+	38220550	38234297	26	Lyar	0.609487	6.91466	3.34821	0.00137528	0.0240719	-1.46364
10445145	10445145	chr17	+	37672025	37672990	11	Olfr118	0.642396	3.04353	3.34781	0.00137696	0.0240719	-1.46477
10565567	10565567	chr7	-	92737658	92741459	25	4632427E13Rik	-0.599683	7.10785	-3.34455	0.00139077	0.024233	-1.47399
10357191	10357191	chr1	-	119658092	119837071	28	Ptpn4	-0.606448	6.7783	-3.34379	0.00139397	0.024233	-1.47612
10464825	10464825	chr19	-	4825366	4839322	27	Ccs	0.601539	7.89659	3.34356	0.00139499	0.024233	-1.47679
10563659	10563659	chr7	-	46990649	47008209	26	Spty2d1	0.599077	7.89903	3.34329	0.00139612	0.024233	-1.47754
10547820	10547820	chr6	-	124769863	124779727	26	Lrrc23	0.62935	4.35748	3.34283	0.0013981	0.024233	-1.47885
10457357	10457357	chr18	-	7348770	7348895	25	Mpp7	0.627398	5.96219	3.33956	0.00141211	0.024411	-1.48806
10561854	10561854	chr7	-	30224131	30231786	27	Tbcb	-0.598291	8.39087	-3.33889	0.00141502	0.024411	-1.48996
10547469	10547469	chr6	-	119962367	119963668	25	Wnk1	-0.604664	7.42772	-3.33842	0.00141707	0.024411	-1.4913
10483809	10483809	chr2	-	75675516	75704663	25	Nfe2l2	-0.624167	8.01763	-3.3382	0.00141799	0.024411	-1.4919
10363563	10363563	chr10	+	62920633	62946494	33	Slc25a16	-0.617171	5.90595	-3.33708	0.00142285	0.0244532	-1.49506
10583817	10583817	chr9	+	22156866	22158355	25	Pigyl	-0.603999	7.29336	-3.33463	0.00143354	0.024583	-1.50198
10505998	10505998	chr4	+	95844073	95926939	28	Fggy	0.596579	3.86024	3.33421	0.00143537	0.024583	-1.50315
10440131	10440131	chr16	-	58717435	58718724	26	Gpr15	0.598748	4.41687	3.33369	0.00143766	0.024583	-1.50463
10591169	10591169	chr9	-	18495518	18510550	25	Muc16	0.612427	4.22357	3.33166	0.0014466	0.0246555	-1.51035
10407803	10407803	chr13	-	13357623	13393617	12	Gpr137b	0.618046	4.64458	3.33162	0.00144675	0.0246555	-1.51045
10605431	10605431	chrX	-	75572057	75578225	25	Rab39b	-0.601031	6.37736	-3.33106	0.00144923	0.0246564	-1.51203
10406334	10406334	chr13	+	76384535	77031810	47	Mctp1	0.595538	4.84076	3.32607	0.00147148	0.024993	-1.5261
10497321	10497321	chr3	-	11014399	11015163	25	Pgam1	-0.599565	7.40249	-3.3251	0.00147583	0.0250251	-1.52882
10346168	10346168	chr1	+	52008243	52107187	44	Stat4	-0.596824	8.64783	-3.32271	0.00148659	0.0251654	-1.53553
10594144	10594144	chr9	-	59321966	59353460	32	Bbs4	-0.60376	4.68922	-3.32128	0.00149308	0.025218	-1.53955
10487871	10487871	chr2	-	131177289	131180067	26	Cenpb	-0.599087	8.11135	-3.32082	0.00149519	0.025218	-1.54085
10398124	10398124	chr12	+	105685352	105703058	19	Gskip	-0.623078	6.60894	-3.32039	0.00149714	0.025218	-1.54206
10508986	10508986	chr4	+	134468367	134473838	30	Stmn1	0.59948	8.57953	3.31835	0.00150648	0.0253333	-1.5478
10372831	10372831	chr10	-	121264357	121310952	36	Tbc1d30	0.596048	5.18958	3.31424	0.00152543	0.0256096	-1.55934
10424804	10424804	chr15	+	76327397	76330673	25	Exosc4	-0.593661	6.9592	-3.31135	0.00153888	0.0257928	-1.56744
10518735	10518735	chr4	-	149896283	149955037	31	Spsb1	-0.597813	5.63322	-3.30786	0.00155529	0.0260248	-1.57723
10473809	10473809	chr2	+	91096797	91115757	25	Spi1	0.593095	5.19819	3.30581	0.00156502	0.0261115	-1.58299
10480238	10480238	chr2	-	13654929	13793520	30	St8sia6	0.603867	6.02665	3.30568	0.00156561	0.0261115	-1.58333
10471036	10471036	chr2	+	30392416	30400529	32	Dolpp1	-0.610199	6.70675	-3.30352	0.00157592	0.0262404	-1.58939
10458663	10458663	chr18	-	43324288	43438237	32	Dpysl3	-0.590226	4.39758	-3.29898	0.0015978	0.0265612	-1.60211
10514924	10514924	chr4	-	107760025	107760468	25	Tomm22	-0.591929	7.73772	-3.29689	0.00160795	0.0266829	-1.60795
10502823	10502823	chr3	-	152184090	152210083	36	Dnajb4	0.631116	7.84535	3.29639	0.00161038	0.0266829	-1.60934
10594911	10594911	chr9	-	72458579	72510922	44	Tex9	-0.599226	5.6931	-3.29241	0.00162994	0.0269059	-1.62048
10463632	10463632	chr19	+	46356880	46375254	27	Tmem180	-0.591968	6.16474	-3.29237	0.00163011	0.0269059	-1.62058
10546567	10546567	chr6	-	97110944	97148883	34	Eogt	-0.592797	6.71471	-3.29203	0.00163178	0.0269059	-1.62152
10416522	10416522	chr14	+	76415692	76507767	43	Tsc22d1	0.588982	5.9636	3.28968	0.00164348	0.0270379	-1.62811
10526410	10526410	chr5	+	135887979	135889562	36	Hspb1	0.597949	6.10858	3.28935	0.00164512	0.0270379	-1.62903
10415011	10415011	chr14	+	54158511	54158569	25	Traj57	-0.631162	7.51821	-3.2883	0.00165034	0.0270799	-1.63195
10426550	10426550	chr15	+	97964279	97970275	26	Tmem106c	0.592304	6.89573	3.28565	0.00166364	0.0272541	-1.63935
10560719	10560719	chr7	-	19937305	19950745	31	Igsf23	0.604585	5.72765	3.28476	0.00166813	0.0272838	-1.64184
10542757	10542757	chr6	+	146725008	146778807	8	Stk38l	-0.607672	6.03113	-3.28202	0.00168199	0.0274662	-1.64947
10435057	10435057	chr16	+	32430996	32472028	35	Pcyt1a	0.592708	5.59015	3.28023	0.00169115	0.0275714	-1.65447
10588495	10588495	chr9	+	106368632	106375721	20	Dusp7	-0.612012	7.932	-3.27936	0.00169557	0.0275992	-1.65688
10567299	10567299	chr7	-	118486409	118491975	27	Itpripl2	-0.59165	5.28243	-3.27693	0.0017081	0.0277587	-1.66367
10410351	10410351	chr13	-	67589443	67609663	19	AA987161	-0.607271	6.24138	-3.27639	0.00171088	0.0277594	-1.66516
10450451	10450451	chr17	-	35149076	35164853	30	Prrc2a	-0.59397	8.88189	-3.2747	0.0017196	0.0277971	-1.66985
10497646	10497646	chr3	-	30900012	30900314	25	Phc3	0.595366	8.04578	3.27453	0.00172052	0.0277971	-1.67034
10568369	10568369	chr7	-	128205435	128206366	25	Cox6a2	0.590549	6.24262	3.27436	0.00172141	0.0277971	-1.67082
10508645	10508645	chr4	+	130749637	130749705	25	Snord85	0.611813	4.64762	3.27188	0.0017343	0.0279608	-1.6777
10386442	10386442	chr11	-	59817795	59839767	36	Cops3	-0.591878	7.3805	-3.26965	0.00174602	0.0281051	-1.6839
10375436	10375436	chr11	+	46404730	46407982	25	Fam71b	-0.595536	4.45718	-3.26815	0.00175396	0.0281883	-1.68808
10376482	10376482	chr11	+	59208361	59210736	28	2310033P09Rik	-0.584169	7.00357	-3.26305	0.00178114	0.0285799	-1.70225
10529385	10529385	chr5	-	34194872	34288326	32	Zfyve28	-0.588425	5.24574	-3.25459	0.00182712	0.0292714	-1.72573
10537849	10537849	chr6	+	43272317	43273765	25	Arhgef5	0.586121	5.11803	3.25258	0.00183821	0.0294027	-1.7313
10481857	10481857	chr2	-	34171722	34372038	30	Pbx3	-0.583478	5.36178	-3.25115	0.00184611	0.0294825	-1.73524
10441554	10441554	chr17	+	7019274	7019434	25	Gm1604A	0.603446	3.9586	3.25009	0.00185202	0.0295306	-1.73819
10606989	10606989	chrX	-	140539528	140600522	34	Tsc22d3	0.58174	7.72396	3.2476	0.00186591	0.0296953	-1.74507
10394931	10394931	chr12	-	22953998	23010283	8	9030624G23Rik	0.589954	3.82645	3.24719	0.0018682	0.0296953	-1.7462
10547916	10547916	chr6	-	124913681	124917931	26	Ptms	-0.594711	7.38513	-3.24639	0.00187272	0.0297207	-1.74842
10411611	10411611	chr13	-	100211739	100414988	19	Naip5	-0.591557	5.6695	-3.24443	0.00188376	0.0297758	-1.75383
10361023	10361023	chr1	-	190121769	190170680	28	Prox1	0.58458	3.38115	3.24425	0.00188478	0.0297758	-1.75433
10570434	10570434	chr8	+	13896303	13896831	26	Ifitm1	0.585772	4.75024	3.24422	0.00188499	0.0297758	-1.75443
10464409	10464409	chr19	+	60755987	60759921	26	Nanos1	-0.593303	6.54628	-3.24357	0.00188866	0.0297874	-1.75622
10581299	10581299	chr8	-	105566698	105568298	25	Agrp	0.595036	4.18312	3.24054	0.0019059	0.0300127	-1.76459
10441633	10441633	chr17	+	8236212	8257141	26	Ccr6	0.604272	5.74757	3.23604	0.00193182	0.0303738	-1.77702
10593050	10593050	chr9	-	45253838	45269146	28	Il10ra	0.582679	8.3042	3.23462	0.00194008	0.0304565	-1.78095
10551587	10551587	chr7	+	28788969	28798963	32	Rinl	-0.582918	8.1245	-3.23353	0.00194642	0.0305089	-1.78395
10607395	10607395	chrX	-	153036166	153037352	26	Mageh1	-0.585284	4.72833	-3.23217	0.0019544	0.0305869	-1.78772
10462973	10462973	chr19	+	38930954	38968277	41	Hells	0.604245	6.08807	3.22976	0.00196854	0.0307607	-1.79435
10505884	10505884	chr4	+	88827348	88828300	19		0.618627	3.76658	3.22782	0.00198002	0.0308491	-1.79969
10560434	10560434	chr7	-	19140217	19149202	29	Qpctl	-0.631818	5.32122	-3.22778	0.00198027	0.0308491	-1.79981
10363082	10363082	chr10	+	51490975	51496613	19	Lilrb4	0.589964	8.04116	3.22718	0.00198382	0.030857	-1.80146
10503508	10503508	chr4	+	20042052	20066111	33	Ggh	0.578427	6.16728	3.22491	0.00199733	0.031009	-1.8077
10573261	10573261	chr8	+	83955662	83970195	25	Asf1b	0.577176	7.14213	3.22452	0.00199969	0.031009	-1.80879
10507784	10507784	chr4	+	122836246	122859196	36	Ppt1	-0.583966	8.44168	-3.22288	0.00200954	0.0310852	-1.81331
10432122	10432122	chr15	-	98134637	98165625	30	Asb8	-0.580646	7.64738	-3.22268	0.00201073	0.0310852	-1.81385
10482500	10482500	chr2	-	51130439	51149111	27	Rnd3	0.583953	4.12544	3.22071	0.0020226	0.0311884	-1.81927
10482509	10482509	chr2	-	51924448	51935163	27	Rbm43	-0.581547	6.85693	-3.22052	0.00202376	0.0311884	-1.81979
10374455	10374455	chr11	+	19924372	20022597	27	Spred2	-0.62344	7.50065	-3.22005	0.00202662	0.0311884	-1.82109
10433214	10433214	chr16	+	3847313	3854811	28	Zfp174	-0.578671	4.53125	-3.21919	0.00203184	0.0312215	-1.82346
10360789	10360789	chr1	-	182275770	182282777	25	Degs1	-0.60135	8.48196	-3.21821	0.00203779	0.0312513	-1.82615
10360504	10360504	chr1	-	176772325	176772423	25	Mir350	-0.576516	2.94955	-3.21786	0.00203993	0.0312513	-1.82711
10362811	10362811	chr10	+	41810574	41908424	33	Sesn1	0.581003	7.35275	3.21623	0.00204987	0.0313563	-1.83159
10382890	10382890	chr11	+	117115238	117159263	42	Sec14l1	-0.579533	7.73069	-3.21499	0.00205748	0.0314253	-1.83499
10534216	10534216	chr5	-	134237842	134314730	36	Gtf2i	-0.577765	8.46283	-3.21287	0.00207055	0.0315774	-1.84081
10370914	10370914	chr10	-	80583654	80590304	26	Abhd17a	-0.580505	6.93993	-3.21009	0.00208781	0.0317929	-1.84844
10432511	10432511	chr15	-	99620291	99651631	28	Racgap1	0.581272	6.54519	3.20892	0.00209514	0.0318568	-1.85167
10409162	10409162	chr13	-	49230690	49248706	33	Susd3	-0.573375	6.73296	-3.20365	0.00212834	0.0323132	-1.86612
10530819	10530819	chr5	-	77086988	77115156	33	Hopx	0.574113	6.99739	3.2027	0.00213439	0.0323568	-1.86873
10598575	10598575	chrX	+	9199973	9268085	30	Lancl3	-0.587671	5.29769	-3.19961	0.0021541	0.0326069	-1.87718
10565852	10565852	chr7	-	99920257	99955531	25	Rnf169	-0.592012	7.26074	-3.19879	0.0021594	0.0326385	-1.87943
10522430	10522430	chr5	+	73481055	73560790	38	Dcun1d4	-0.580753	5.3805	-3.18979	0.00221801	0.0334563	-1.90404
10362922	10362922	chr10	+	44268358	44364291	33	Atg5	0.572886	6.67034	3.18898	0.00222335	0.0334563	-1.90625
10603147	10603147	chrX	+	166170495	166190510	9	Gemin8	-0.628459	5.25719	-3.18898	0.0022234	0.0334563	-1.90626
10603051	10603051	chrX	+	163909160	163932180	27	Ap1s2	-0.571392	6.49118	-3.18827	0.00222804	0.0334766	-1.90818
10593361	10593361	chr9	-	50605240	50617246	25	AU019823	-0.58977	6.60108	-3.18622	0.00224166	0.0336316	-1.91378
10434869	10434869	chr16	+	27388983	27448823	22	Ccdc50	-0.570024	8.01428	-3.18014	0.00228252	0.034194	-1.93036
10355147	10355147	chr1	-	64606478	64617168	25	Mettl21a	-0.584207	6.36689	-3.17768	0.0022993	0.0343947	-1.93709
10552143	10552143	chr7	+	35186418	35201111	35	Slc7a10	0.573967	6.0841	3.17676	0.00230556	0.0344375	-1.93959
10364702	10364702	chr10	+	80148290	80158368	25	Midn	-0.568694	8.76466	-3.17621	0.00230932	0.0344431	-1.94108
10387757	10387757	chr11	-	69968224	69980510	28	Elp5	0.57647	7.55534	3.17436	0.00232201	0.0345816	-1.94611
10416230	10416230	chr14	+	69767482	69784411	30	Tnfrsf10b	0.572867	4.85555	3.17282	0.00233263	0.0346677	-1.9503
10585282	10585282	chr9	+	51280295	51280920	25	LOC102635638	-0.572142	5.04758	-3.17254	0.00233462	0.0346677	-1.95108
10392261	10392261	chr11	-	106822575	106920395	39	Smurf2	-0.576962	7.50339	-3.17133	0.00234297	0.034741	-1.95436
10384572	10384572	chr11	-	20823574	20831067	19	Lgalsl	-0.585068	7.95656	-3.16826	0.0023644	0.0350076	-1.96272
10597461	10597461	chr9	-	114756836	114781849	32	Cmtm7	0.574643	8.3839	3.16673	0.00237516	0.0351158	-1.96689
10561927	10561927	chr7	-	30434980	30445561	28	Aplp1	-0.578228	5.94803	-3.1605	0.00241932	0.0357167	-1.98379
10358978	10358978	chr1	-	155097521	155099636	26	Ier5	0.569713	9.37409	3.15907	0.00242957	0.0358159	-1.98767
10518069	10518069	chr4	-	141858142	141874952	26	Efhd2	-0.567096	8.83886	-3.1541	0.00246554	0.0362648	-2.00115
10347036	10347036	chr1	+	66175329	66442583	41	Map2	-0.572433	5.64916	-3.15388	0.00246716	0.0362648	-2.00175
10587000	10587000	chr9	+	72958785	72973064	27	Dyx1c1	0.57927	4.68717	3.14934	0.00250046	0.0367011	-2.01405
10414796	10414796	chr14	+	53032902	53033418	36	Trav13-3	-0.577059	8.15349	-3.14824	0.00250857	0.036767	-2.01702
10414723	10414723	chr14	+	52725308	52726917	26	Trav6-3	-0.628464	7.24115	-3.1465	0.00252154	0.0369039	-2.02175
10597883	10597883	chr9	-	122175879	122294374	27	Ano10	0.60234	5.71045	3.14537	0.00252996	0.0369738	-2.0248
10583203	10583203	chr9	+	13431361	13432751	27	Phxr4	-0.562479	5.83197	-3.14266	0.00255025	0.0372168	-2.03213
10377851	10377851	chr11	+	70525386	70527649	20	Psmb6	-0.562393	9.80361	-3.14038	0.00256745	0.037414	-2.03829
10578757	10578757	chr8	-	56550287	56551415	26	Cep44	-0.561723	6.40817	-3.13962	0.00257321	0.0374443	-2.04034
10388914	10388914	chr11	-	79014801	79146354	45	Ksr1	-0.562412	6.67873	-3.136	0.00260073	0.0377907	-2.05009
10372383	10372383	chr10	-	110941779	110942535	25	Zdhhc17	0.56607	7.56267	3.13402	0.002616	0.0379204	-2.05546
10354275	10354275	chr1	-	44086810	44102423	27	Tex30	0.561604	7.28278	3.13387	0.00261713	0.0379204	-2.05585
10582580	10582580	chr8	-	123599861	123599979	10	n-R5s136	0.591631	6.62933	3.12939	0.00265188	0.0383692	-2.06794
10351353	10351353	chr1	+	165788689	165870257	36	Cd247	-0.568212	8.69737	-3.12679	0.00267224	0.0386088	-2.07495
10404059	10404059	chr13	+	23738807	23740367	25	Hist1h1c	0.580179	8.65818	3.12508	0.00268563	0.0387243	-2.07953
10588505	10588505	chr9	+	106448661	106452918	25	Abhd14b	-0.563166	5.78775	-3.1248	0.00268786	0.0387243	-2.08029
10374106	10374106	chr11	+	5955832	5967782	29	Ykt6	0.575033	6.27553	3.12354	0.00269781	0.0388126	-2.08367
10462005	10462005	chr19	+	21778342	21858327	29	Tmem2	-0.562013	6.21981	-3.12203	0.00270981	0.0389301	-2.08774
10551215	10551215	chr7	+	26072072	26072932	25	Rnf170	-0.589054	6.15395	-3.12115	0.00271684	0.0389579	-2.09011
10360370	10360370	chr1	-	173521311	173535851	8	BC094916	0.561251	6.93482	3.12034	0.00272333	0.0389579	-2.0923
10548295	10548295	chr6	-	128652438	128657032	24	Clec2j	-0.587214	4.00782	-3.12016	0.00272474	0.0389579	-2.09277
10463355	10463355	chr19	+	44294088	44306864	22	Scd2	-0.564615	8.03181	-3.11987	0.00272709	0.0389579	-2.09356
10355628	10355628	chr1	-	74593752	74601397	30	Rnf25	0.564321	6.48434	3.11849	0.00273817	0.0390612	-2.09727
10410375	10410375	chr13	-	67747800	67755134	11	Zfp85	-0.560277	5.38096	-3.11677	0.00275203	0.0391935	-2.10189
10372682	10372682	chr10	-	117733674	117746365	9	Slc35e3	-0.568628	3.09283	-3.11638	0.00275516	0.0391935	-2.10294
10381445	10381445	chr11	+	101582242	101591785	36	Tmem106a	-0.558412	6.45443	-3.11513	0.00276527	0.0392823	-2.10629
10565486	10565486	chr7	-	89954675	89980983	36	Eed	0.558112	7.43153	3.11366	0.00277727	0.0393532	-2.11025
10442629	10442629	chr17	+	24886711	24892149	32	Spsb3	-0.558656	6.23745	-3.11351	0.00277847	0.0393532	-2.11065
10472235	10472235	chr2	+	59484657	59504883	28	Dapl1	0.577236	7.49856	3.11301	0.00278249	0.0393532	-2.11197
10383970	10383970	chr11	-	5191552	5261610	31	Kremen1	-0.559207	6.02138	-3.11249	0.00278678	0.0393532	-2.11339
10493711	10493711	chr3	+	90254284	90264125	28	Crtc2	-0.557199	8.73557	-3.11214	0.00278963	0.0393532	-2.11432
10364287	10364287	chr10	+	77606234	77618331	23	Sumo3	0.557824	7.97473	3.11092	0.00279959	0.0394388	-2.11758
10557326	10557326	chr7	+	125552282	125579474	30	Il4ra	0.556531	8.25291	3.10793	0.00282427	0.0397315	-2.12562
10558773	10558773	chr7	+	141061274	141072393	42	B4galnt4	-0.556822	6.90372	-3.10683	0.00283333	0.0398038	-2.12855
10593878	10593878	chr9	-	56917200	56928371	25	Snx33	-0.567607	5.78469	-3.10583	0.00284165	0.0398655	-2.13124
10548585	10548585	chr6	-	131364855	131388450	30	Ybx3	-0.55602	8.21606	-3.10406	0.00285645	0.0399773	-2.13599
10375941	10375941	chr11	+	52361115	52389397	31	Vdac1	0.56397	8.27474	3.10359	0.00286035	0.0399773	-2.13724
10555695	10555695	chr7	+	102441817	102468927	38	Rrm1	0.559643	7.69715	3.10344	0.00286164	0.0399773	-2.13765
10587383	10587383	chr9	+	78615546	78716256	35	Cd109	-0.572985	4.26428	-3.10294	0.00286578	0.0399773	-2.13898
10498998	10498998	chr3	-	83898209	84040161	36	D930015E06Rik	-0.556961	7.5381	-3.10253	0.0028693	0.0399773	-2.1401
10466970	10466970	chr19	-	29805180	29806007	25	9930021J03Rik	-0.568685	5.97295	-3.09541	0.00292959	0.0407301	-2.15912
10539119	10539119	chr6	+	72414333	72430712	30	Ggcx	-0.558554	5.41183	-3.09504	0.00293281	0.0407301	-2.16013
10478407	10478407	chr2	+	163644850	163645800	25	0610039K10Rik	0.562327	4.64202	3.09474	0.00293536	0.0407301	-2.16092
10538887	10538887	chr6	+	68219981	68220705	25	Igkv2-112	-0.631593	4.48144	-3.0941	0.00294086	0.0407508	-2.16264
10455813	10455813	chr18	+	56707864	56753424	30	Lmnb1	0.55631	7.76251	3.09272	0.00295274	0.0408597	-2.16633
10451860	10451860	chr17	-	55652025	55712628	36	Pot1b	-0.56069	6.59288	-3.09045	0.00297233	0.0410684	-2.17237
10364718	10364718	chr10	+	80172944	80175119	27	1600002K03Rik	-0.579718	6.13133	-3.09004	0.00297591	0.0410684	-2.17348
10591241	10591241	chr9	-	20468549	20492746	31	Zfp426	-0.554268	6.233	-3.08853	0.0029891	0.0411009	-2.17752
10436048	10436048	chr16	+	48218605	48219204	26	Prdx1	-0.556559	10.0539	-3.08843	0.00298993	0.0411009	-2.17778
10561335	10561335	chr7	-	27883051	27883781	26	Prkcz	-0.566233	5.935	-3.08838	0.0029904	0.0411009	-2.17792
10545623	10545623	chr6	-	83030934	83033465	26	Dok1	0.558465	6.46595	3.08644	0.00300734	0.0412777	-2.18308
10504668	10504668	chr4	+	45949450	45949585	25	E230008N13Rik	0.590765	5.4506	3.08523	0.00301798	0.041368	-2.18632
10544002	10544002	chr6	-	37331021	37442139	36	Creb3l2	-0.551803	5.50082	-3.08226	0.00304425	0.0416718	-2.19424
10583785	10583785	chr9	+	21955762	21958263	13	Swsap1	0.6226	5.13172	3.07458	0.00311313	0.0425573	-2.2147
10493726	10493726	chr3	+	90267406	90280665	31	Dennd4b	-0.553706	7.53227	-3.0728	0.00312925	0.0427201	-2.21941
10576305	10576305	chr8	+	123373753	123404173	42	Tcf25	-0.550266	9.31995	-3.06862	0.00316752	0.0431845	-2.23052
10423593	10423593	chr15	+	34237967	34284302	15	Laptm4b	0.579583	5.44453	3.06661	0.00318611	0.0433797	-2.23587
10346562	10346562	chr1	+	58756878	58758884	25	Cflar	0.548468	8.67606	3.06522	0.00319897	0.0434966	-2.23955
10572170	10572170	chr8	+	69271080	69303375	26	D130040H23Rik	0.559647	5.68098	3.06429	0.00320763	0.0435494	-2.24202
10409876	10409876	chr13	-	60934773	60936551	14	Ctla2a	0.557449	6.42482	3.06357	0.00321437	0.0435494	-2.24394
10498350	10498350	chr3	-	59114625	59131328	35	P2ry14	0.555699	4.72964	3.06342	0.00321572	0.0435494	-2.24432
10567355	10567355	chr7	-	118972047	118995161	26	Gprc5b	0.552677	4.59599	3.0629	0.00322065	0.0435581	-2.24572
10508772	10508772	chr4	+	132974128	133001877	29	Fgr	0.549448	5.25473	3.06221	0.00322704	0.0435865	-2.24753
10382200	10382200	chr11	+	108434134	108860615	65	Cep112	0.557475	4.39258	3.05682	0.00327792	0.0442149	-2.26182
10606436	10606436	chrX	-	109004534	109013359	12	Hmgn5	0.55213	7.60998	3.05619	0.00328397	0.0442377	-2.26351
10589535	10589535	chr9	+	110419840	110423012	25	Ngp	0.570021	3.96944	3.0547	0.00329812	0.0443695	-2.26743
10349510	10349510	chr1	+	128202355	128202436	29	Mir128-1	-0.545937	4.23331	-3.04596	0.0033827	0.0454158	-2.29055
10471505	10471505	chr2	+	32721072	32755304	38	Sh2d3c	-0.545306	7.76155	-3.04574	0.00338484	0.0454158	-2.29113
10440993	10440993	chr16	-	92391951	92466125	34	Rcan1	-0.550397	6.47123	-3.04094	0.00343219	0.0459905	-2.30381
10351667	10351667	chr1	+	171767131	171801184	28	Slamf1	0.543459	7.81511	3.0376	0.00346547	0.0463752	-2.31262
10469289	10469289	chr2	+	11705443	11733994	39	Il15ra	-0.546131	6.73503	-3.03267	0.00351514	0.046978	-2.3256
10529584	10529584	chr5	-	36806885	36830627	39	Man2b2	-0.545434	7.05822	-3.03168	0.00352521	0.0470507	-2.32821
10455372	10455372	chr18	+	43171159	43171827	27	C330007P06Rik	-0.554579	6.58195	-3.03047	0.00353758	0.0471036	-2.33141
10468881	10468881	chr19	-	61058207	61127564	24	5830428H23Rik	-0.551069	6.65095	-3.02993	0.00354314	0.0471036	-2.33284
10479010	10479010	chr2	+	172979842	172993571	30	Spo11	-0.550463	4.42028	-3.02965	0.00354597	0.0471036	-2.33357
10427035	10427035	chr15	+	101266853	101274795	32	Nr4a1	0.545238	9.14181	3.02948	0.00354773	0.0471036	-2.33402
10511290	10511290	chr4	+	156026322	156028891	34	Tnfrsf18	0.543726	9.80404	3.02627	0.00358068	0.0474791	-2.34245
10391100	10391100	chr11	-	100361631	100362129	28	Atp5g1	-0.540814	9.57055	-3.02236	0.00362126	0.0478961	-2.35273
10557571	10557571	chr7	+	127091436	127094069	27	AI467606	-0.546212	8.42052	-3.02233	0.00362156	0.0478961	-2.35281
10466779	10466779	chr19	-	24294794	24555842	28	Pip5k1b	0.541922	3.98917	3.02183	0.00362682	0.0479033	-2.35413
10545682	10545682	chr6	-	83368042	83385995	27	Tet3	-0.545959	6.46725	-3.01958	0.00365039	0.048152	-2.36003
10344817	10344817	chr1	+	10104212	10104364	25	Cspp1	-0.628246	5.50606	-3.01844	0.00366233	0.0482468	-2.36301
10462613	10462613	chr19	+	34550946	34576523	25	Ifit2	0.550571	7.35157	3.01696	0.00367803	0.0483909	-2.36691
10468898	10468898	chr1	-	133679018	133690015	29	Lax1	-0.54001	8.67284	-3.01497	0.00369916	0.048606	-2.37213
10490706	10490706	chr2	-	181582135	181592461	34	Znf512b	-0.540379	6.21405	-3.01414	0.00370795	0.0486584	-2.3743
10519219	10519219	chr4	-	155864723	155869440	26	Gltpd1	-0.571391	5.07029	-3.0122	0.0037287	0.0488676	-2.37938
10469538	10469538	chr2	+	18998343	18999801	25	4930426L09Rik	-0.544718	5.56236	-3.01086	0.00374309	0.0489329	-2.38289
10477994	10477994	chr2	+	157737431	157891614	34	Ctnnbl1	0.549486	6.83329	3.01084	0.00374332	0.0489329	-2.38295
10531323	10531323	chr5	-	92052163	92083705	37	G3bp2	-0.542918	8.14555	-3.00974	0.00375514	0.0490244	-2.38582
10578413	10578413	chr8	-	43624975	43627185	9	Gm5346	0.546428	3.25428	3.00908	0.00376226	0.0490543	-2.38755
10456254	10456254	chr18	+	64888048	65213313	34	Nedd4l	0.540106	4.94608	3.0062	0.00379348	0.0493979	-2.39508
10604187	10604187	chrX	-	38401359	38456455	33	Lamp2	-0.550976	8.2672	-3.00523	0.00380411	0.0494729	-2.39763
10417950	10417950	chr14	-	20723730	20734562	41	Ndst2	-0.53867	6.79305	-3.0042	0.00381536	0.0495558	-2.40032
10586039	10586039	chr9	+	61372858	61418481	48	Tle3	-0.537481	8.61223	-3.00335	0.0038247	0.0496137	-2.40255
10379262	10379262	chr11	+	79339892	79581609	58	Nf1	-0.537395	6.16412	-3.00034	0.00385786	0.04998	-2.41041
10381744	10381744	chr11	+	103966739	103985341	31	Arf2	0.55181	6.38708	2.99828	0.00388069	0.0502117	-2.41579
10543114	10543114	chr6	-	8255936	8259113	15	Rpa3	-0.54849	6.57746	-2.99753	0.00388909	0.0502564	-2.41775
10585286	10585286	chr9	+	51765352	51853059	28	Arhgap20	0.556482	3.53132	2.99561	0.00391053	0.0504105	-2.42276
10359181	10359181	chr1	-	156653620	156674325	30	Tor3a	-0.538512	6.42878	-2.99557	0.00391094	0.0504105	-2.42286
10607330	10607330	chrX	-	151344688	151344879	25	A230072E10Rik	-0.540655	7.13013	-2.99432	0.00392497	0.0505272	-2.42612
10568392	10568392	chr7	-	128373625	128418172	26	Rgs10	-0.539439	10.0462	-2.99163	0.00395539	0.0508543	-2.43315
10360506	10360506	chr1	-	177020097	177248767	30	Akt3	-0.543404	8.21326	-2.99091	0.0039635	0.0508942	-2.43501
10525741	10525741	chr5	+	124483155	124491124	23	Snrnp35	0.535477	5.21576	2.98799	0.0039968	0.0512569	-2.44263
10518455	10518455	chr4	-	148077061	148088064	28	Agtrap	-0.534972	7.38634	-2.98681	0.00401033	0.0513656	-2.44571
10518761	10518761	chr4	-	150315177	150315437	14	LOC102638183	-0.545382	5.05793	-2.98558	0.0040244	0.0514197	-2.4489
10491279	10491279	chr3	+	30995747	31052738	39	Prkci	0.53454	5.80327	2.98478	0.0040337	0.0514197	-2.451
10581378	10581378	chr8	-	105935739	105938115	27	Psmb10	-0.535311	9.36652	-2.98469	0.00403463	0.0514197	-2.45121
10568780	10568780	chr7	-	138835818	138846273	35	Mapk1ip1	-0.543609	6.45116	-2.98468	0.0040348	0.0514197	-2.45125
10574342	10574342	chr8	+	95332340	95347509	28	Usb1	-0.535656	6.28013	-2.98184	0.00406768	0.0517737	-2.45863
10526191	10526191	chr5	+	134142898	134144332	25	Gatsl2	0.552405	6.10432	2.98014	0.00408754	0.0519614	-2.46306
10446986	10446986	chr17	+	78200486	78374314	34	Crim1	0.547573	6.56389	2.97943	0.00409582	0.0520016	-2.46491
10375499	10375499	chr11	+	48802032	48802112	25	Snord96a	-0.546541	5.69832	-2.97887	0.00410238	0.0520199	-2.46636
10377215	10377215	chr11	+	67455592	67684974	37	Gas7	-0.536024	5.17323	-2.97828	0.00410927	0.0520423	-2.46789
10431528	10431528	chr15	-	89351004	89355617	33	Lmf2	-0.533936	7.39336	-2.97714	0.00412264	0.0521466	-2.47085
10505028	10505028	chr4	+	53566530	53566675	25	Slc44a1	0.550259	7.17556	2.9744	0.00415504	0.052491	-2.47797
10489055	10489055	chr2	-	156872457	156887153	26	Sla2	-0.563011	8.09252	-2.97374	0.00416285	0.0525243	-2.47968
10591816	10591816	chr9	-	24411783	24503504	27	Dpy19l1	0.53777	5.22644	2.97292	0.00417258	0.0525817	-2.4818
10416110	10416110	chr14	+	66868850	66871005	25	Gm5464	-0.540094	3.91663	-2.97039	0.00420275	0.052848	-2.48835
10525439	10525439	chr5	+	122707557	122729044	36	P2rx4	-0.531662	6.27944	-2.97028	0.00420411	0.052848	-2.48865
10359266	10359266	chr1	-	158711731	158832855	25	Pappa2	0.532307	3.29798	2.96501	0.00426768	0.0535807	-2.5023
10429160	10429160	chr15	-	67102875	67176882	30	St3gal1	-0.531051	8.3906	-2.96398	0.00428027	0.0536724	-2.50497
10366586	10366586	chr10	+	118441047	118445894	25	Ifng	-0.538075	8.99553	-2.96062	0.00432134	0.0541206	-2.51366
10595614	10595614	chr9	-	88521052	88522883	24	Snhg5	0.54201	8.96066	2.95974	0.00433219	0.0541865	-2.51594
10394978	10394978	chr12	+	24708254	24714108	23	Rrm2	0.540892	6.34409	2.95926	0.00433812	0.0541865	-2.51718
10545583	10545583	chr6	-	82646710	82652863	23	Pole4	-0.536385	8.00359	-2.9589	0.00434261	0.0541865	-2.51812
10406928	10406928	chr13	+	102693558	102706955	32	Cd180	0.539136	5.79246	2.95735	0.0043618	0.0543234	-2.52213
10448878	10448878	chr17	-	25242660	25252141	33	Baiap3	-0.531424	6.164	-2.95715	0.00436427	0.0543234	-2.52264
10376474	10376474	chr11	+	59202492	59206136	30	Mrpl55	0.532263	8.00461	2.95574	0.0043818	0.0544079	-2.52629
10422028	10422028	chrUn	NA	NA	NA	45	Tbc1d4	-0.531724	6.40266	-2.95537	0.00438639	0.0544079	-2.52724
10405372	10405372	chr13	+	55105311	55134825	28	Zfp346	-0.531227	6.34337	-2.95531	0.00438713	0.0544079	-2.52739
10382998	10382998	chr11	+	117849237	117855743	30	Birc5	0.532273	7.25961	2.95321	0.00441339	0.0546668	-2.53282
10425410	10425410	chr15	+	80572594	80650298	30	Grap2	0.530523	7.50137	2.95062	0.00444591	0.0550026	-2.53949
10481560	10481560	chr2	-	31806168	31810518	30	Qrfp	-0.535959	5.68957	-2.94922	0.00446366	0.055155	-2.54311
10381588	10381588	chr11	+	102430481	102436805	36	Grn	-0.533639	8.57066	-2.94671	0.00449553	0.0554813	-2.54957
10425283	10425283	chr15	+	79347678	79359081	25	Maff	0.534877	6.95242	2.94597	0.00450497	0.0555303	-2.55148
10541532	10541532	chr6	+	122820184	122845366	36	Foxj2	-0.542419	8.7275	-2.94335	0.00453862	0.0558773	-2.55824
10596318	10596318	chr9	-	105129646	105131805	25	Nudt16	-0.533402	6.76431	-2.94159	0.00456132	0.0560888	-2.56277
10605792	10605792	chrX	-	95022510	95026682	25	Spin4	-0.529142	4.4371	-2.94013	0.00458019	0.0562528	-2.56652
10434094	10434094	chr16	+	17759671	17793382	30	Klhl22	0.528636	6.2994	2.93309	0.00467243	0.0573163	-2.58463
10441497	10441497	chr17	+	6138744	6240621	21	Tulp4	-0.530693	7.33106	-2.93201	0.00468673	0.0574223	-2.5874
10424909	10424909	chr15	+	76477435	76500986	35	Hsf1	-0.53169	8.04277	-2.93101	0.00470005	0.0575162	-2.58998
10547553	10547553	chr6	-	120997344	121081590	40	Mical3	0.526391	5.31131	2.92833	0.00473574	0.0578831	-2.59684
10435802	10435802	chr16	+	43889947	43963470	35	2610015P09Rik	-0.533225	4.69789	-2.92759	0.0047456	0.057934	-2.59873
10419073	10419073	chr14	-	40906428	40966812	32	Tspan14	0.530676	7.85236	2.92507	0.00477955	0.0582784	-2.6052
10477167	10477167	chr2	+	152687148	152687951	25	Mcts2	-0.52506	6.25934	-2.92375	0.0047974	0.0584155	-2.60858
10570432	10570432	chr8	+	13876109	13876226	25	Snora3	-0.537381	8.57626	-2.92332	0.00480318	0.0584155	-2.60968
10599997	10599997	chrX	+	71364760	71419196	37	Mtmr1	0.525075	6.41559	2.92268	0.00481187	0.0584155	-2.61132
10440600	10440600	chr16	-	87483327	87495857	32	Cct8	0.526547	8.88372	2.92254	0.0048138	0.0584155	-2.61168
10412921	10412921	chr14	+	19751257	19811787	42	Nid2	0.52287	4.35492	2.92098	0.00483502	0.058603	-2.61567
10447431	10447431	chr17	+	88440758	88486926	26	Foxn2	-0.522585	6.94498	-2.91539	0.00491186	0.0594634	-2.62998
10432652	10432652	chr15	-	100674421	100687918	32	Cela1	-0.526829	6.02162	-2.91375	0.00493459	0.0596674	-2.63417
10362450	10362450	chr10	+	33442888	33442932	19	Trdn	0.535058	4.88998	2.91324	0.00494181	0.0596837	-2.63549
10421526	10421526	chr14	-	73195502	73325791	28	Rb1	-0.527323	7.90347	-2.91251	0.00495195	0.0597351	-2.63735
10495054	10495054	chr3	+	104789034	104794459	25	Rhoc	0.548209	5.76321	2.91162	0.00496434	0.0598135	-2.63962
10452110	10452110	chr17	-	56607452	56609771	27	2410015M20Rik	-0.543567	9.07485	-2.90873	0.00500488	0.0602072	-2.64699
10489985	10489985	chr2	-	168634438	168741964	30	Atp9a	-0.527444	5.70828	-2.90825	0.00501164	0.0602072	-2.64822
10567657	10567657	chr7	-	122086836	122101848	28	Ndufab1	-0.530375	8.48621	-2.90803	0.0050148	0.0602072	-2.64879
10604877	10604877	chrX	-	66839052	66839125	24	Mir465	0.549405	4.99811	2.90725	0.00502587	0.0602689	-2.65079
10438445	10438445	chr16	-	19946496	19983036	28	Klhl6	0.531796	8.74654	2.90664	0.0050344	0.0603	-2.65232
10371067	10371067	chr10	-	81153961	81167923	36	Pias4	-0.526768	6.47343	-2.90271	0.00509037	0.0608609	-2.66235
10445531	10445531	chr17	+	46386740	46420920	37	Zfp318	-0.531821	5.63759	-2.90251	0.00509322	0.0608609	-2.66285
10545720	10545720	chr6	-	83543206	83572451	30	Stambp	-0.528314	6.80634	-2.90153	0.00510728	0.0609573	-2.66535
10557631	10557631	chr7	+	127471614	127476758	36	Prr14	-0.51896	8.89671	-2.90056	0.00512129	0.0610527	-2.66784
10551852	10551852	chr7	+	30292201	30306860	36	Clip3	-0.524229	6.87974	-2.89959	0.00513521	0.0611469	-2.6703
10587746	10587746	chr9	+	90118937	90119812	27	Tmem41b	-0.5317	6.56796	-2.89813	0.00515635	0.0613267	-2.67402
10438515	10438515	chr16	-	20545915	20546199	25	Gm15760	0.527194	5.75478	2.89735	0.00516765	0.0613893	-2.676
10491354	10491354	chr3	+	32510592	32520743	26	Zfp639	-0.525834	6.17057	-2.89112	0.0052588	0.0623991	-2.69185
10368222	10368222	chr10	-	22066592	22068079	8	4930444G20Rik	-0.537555	3.22377	-2.88962	0.00528089	0.0625252	-2.69564
10388669	10388669	chr11	-	77508099	77515729	31	Trp53i13	-0.5186	5.49785	-2.88957	0.00528174	0.0625252	-2.69579
10502510	10502510	chr3	-	144188530	144204976	30	Lmo4	-0.51924	7.83879	-2.88893	0.00529108	0.0625629	-2.69739
10378988	10378988	chr11	+	77983213	78030536	34	Phf12	-0.518391	8.39963	-2.88821	0.00530185	0.0626173	-2.69923
10435907	10435907	chr16	+	44765787	44794978	37	Cd200r1	0.518456	6.02669	2.88523	0.00534621	0.0630578	-2.70678
10372629	10372629	chr10	-	117215142	117224475	27	Yeats4	-0.53936	8.16435	-2.88484	0.00535208	0.0630578	-2.70777
10561178	10561178	chr7	-	27168426	27178883	32	Rab4b	-0.516327	8.29373	-2.88446	0.00535777	0.0630578	-2.70874
10394102	10394102	chr11	-	121327234	121354409	15	Wdr45b	0.52107	6.67585	2.88364	0.00537011	0.0631299	-2.71082
10526427	10526427	chr5	+	135994805	136032866	36	Dtx2	-0.528943	5.71798	-2.87627	0.00548201	0.0643312	-2.72949
10456745	10456745	chr18	+	75367365	75395934	32	Smad7	0.516076	7.8108	2.87608	0.00548496	0.0643312	-2.72998
10458033	10458033	chr18	-	33201421	33213816	26	Stard4	0.529991	6.99537	2.87546	0.0054945	0.0643479	-2.73155
10542120	10542120	chr6	+	128887588	128897897	28	Clec2i	-0.518854	8.65652	-2.87497	0.00550197	0.0643479	-2.73278
10382449	10382449	chr11	+	115091431	115162233	36	Rab37	-0.514773	8.37604	-2.87475	0.0055054	0.0643479	-2.73335
10466659	10466659	chr19	-	21303150	21472661	32	Gda	0.517597	4.07823	2.87404	0.00551634	0.0644017	-2.73514
10398350	10398350	chr12	+	109611500	109611595	26	Mir341	0.553643	6.98978	2.87103	0.00556286	0.0648167	-2.74274
10522668	10522668	chr5	+	76951411	76967509	19	Paics	0.536385	8.73835	2.87078	0.00556673	0.0648167	-2.74337
10513583	10513583	chr4	-	62384142	62408642	12	Cdc26	-0.524414	6.0212	-2.8705	0.00557103	0.0648167	-2.74407
10444008	10444008	chr17	+	33629102	33631716	30	Zfp414	-0.516625	8.38866	-2.86952	0.0055863	0.06492	-2.74655
10607587	10607587	chrX	-	160122219	160138356	36	Pdha1	0.515222	8.08103	2.86722	0.00562232	0.0652639	-2.75236
10380289	10380289	chr11	+	90249476	90278573	28	Mmd	0.514115	7.74563	2.86492	0.00565857	0.0655738	-2.75818
10389929	10389929	chr11	-	94408371	94474037	43	Cacna1g	-0.519182	4.91879	-2.8647	0.00566193	0.0655738	-2.75872
10374333	10374333	chr11	+	11685925	11772926	36	Ikzf1	-0.514596	9.56373	-2.86376	0.00567683	0.0656715	-2.76109
10582229	10582229	chr8	-	121549594	121549989	25	Fbxo31	-0.526773	6.42481	-2.86078	0.00572423	0.0660956	-2.76861
10361139	10361139	chrUn	NA	NA	NA	34	Traf5	-0.513321	7.2757	-2.86064	0.00572651	0.0660956	-2.76897
10505749	10505749	chr4	+	86774255	86850600	29	Dennd4c	-0.522143	7.40165	-2.85867	0.00575798	0.0663304	-2.77393
10373912	10373912	chr11	+	4236420	4241026	26	Osm	0.51928	6.22397	2.85855	0.00575991	0.0663304	-2.77423
10396694	10396694	chr12	+	76765573	76783180	25	Churc1	-0.513498	8.60285	-2.85643	0.00579396	0.0666469	-2.77956
10424543	10424543	chr15	+	66891387	66923199	30	Wisp1	0.517809	5.26657	2.85499	0.00581733	0.06684	-2.7832
10590623	10590623	chr9	+	123806475	123811760	25	Cxcr6	-0.51796	8.04501	-2.85058	0.00588904	0.0674671	-2.79428
10583450	10583450	chr9	+	20581525	20595196	30	Zfp846	-0.529329	5.37278	-2.85051	0.00589016	0.0674671	-2.79445
10589413	10589413	chr9	+	109832794	109842961	26	Nme6	-0.517122	5.62985	-2.85041	0.00589183	0.0674671	-2.79471
10500345	10500345	chr3	-	96414437	96414857	22	Terc	-0.562998	5.60033	-2.84761	0.00593789	0.0679179	-2.80175
10479607	10479607	chr2	+	181381235	181383628	26	Lime1	-0.510336	8.58917	-2.84657	0.00595509	0.068038	-2.80436
10504514	10504514	chr4	+	45012830	45014399	27	1700055D18Rik	-0.508614	4.20929	-2.8417	0.00603618	0.068706	-2.81658
10563338	10563338	chr7	-	45522920	45526213	25	Ppp1r15a	0.510244	9.27915	2.84147	0.00604002	0.068706	-2.81716
10353947	10353947	chr1	-	36792194	36889327	41	Tmem131	-0.508474	8.32545	-2.84099	0.00604806	0.068706	-2.81836
10508860	10508860	chr4	+	133369772	133423700	35	Slc9a1	-0.510016	7.27534	-2.84069	0.00605298	0.068706	-2.8191
10555681	10555681	chr7	+	102267806	102436867	26	Stim1	-0.515115	7.51823	-2.84035	0.00605876	0.068706	-2.81996
10369885	10369885	chr10	-	71330494	71344875	21	Cisd1	-0.524975	7.92384	-2.84005	0.00606385	0.068706	-2.82072
10582378	10582378	chr8	-	122498660	122502173	26	Piezo1	-0.509386	6.77874	-2.83986	0.00606703	0.068706	-2.82119
10434668	10434668	chr16	+	22230409	22230705	28	Tmem97	0.51947	6.16111	2.83982	0.00606766	0.068706	-2.82128
10604076	10604076	chrX	-	37082912	37083042	25	Snora69	-0.519786	4.40897	-2.83897	0.00608204	0.0687697	-2.82342
10541307	10541307	chr6	+	121245957	121270917	28	Usp18	-0.511964	7.73548	-2.83868	0.00608683	0.0687697	-2.82413
10384961	10384961	chr11	-	31359439	31370061	27	Stc2	-0.514231	4.94214	-2.8358	0.00613565	0.0692442	-2.83135
10408693	10408693	chr13	-	36867187	37049204	29	F13a1	0.508059	3.53067	2.83372	0.00617119	0.069568	-2.83657
10517425	10517425	chr4	-	135968225	135972620	30	Lypla2	0.514448	8.64603	2.83303	0.00618291	0.0696229	-2.83828
10462504	10462504	chr19	+	32485769	32515354	9	Minpp1	0.523256	7.36497	2.82971	0.00624	0.0701879	-2.84658
10587854	10587854	chr9	+	94669918	95230445	32	Slc9a9	-0.508658	8.89425	-2.82901	0.00625221	0.0702475	-2.84835
10516640	10516640	chr4	-	129591974	129600614	33	Eif3i	-0.517562	9.51301	-2.82837	0.0062632	0.0702932	-2.84993
10489904	10489904	chr2	-	167481136	167492874	24	Spata2	-0.51117	6.39688	-2.82535	0.00631571	0.0707715	-2.85747
10492671	10492671	chr3	+	79591389	79603650	19	Ppid	0.510403	7.83927	2.82512	0.00631975	0.0707715	-2.85805
10464415	10464415	chr19	+	60811611	60836232	27	Fam45a	-0.513807	7.32418	-2.82455	0.0063297	0.0708048	-2.85947
10363350	10363350	chr10	+	59323368	59372344	33	P4ha1	0.50816	6.03401	2.8234	0.00634987	0.0709523	-2.86234
10375216	10375216	chr11	+	35769475	35786514	31	Pank3	0.512322	7.04653	2.81879	0.00643122	0.0717115	-2.87383
10407435	10407435	chr13	-	4132615	4150631	26	Akr1c18	0.57891	3.28541	2.81875	0.00643193	0.0717115	-2.87393
10380719	10380719	chr11	+	97013569	97024734	25	Sp6	0.505686	4.90739	2.81712	0.00646103	0.0719569	-2.878
10372652	10372652	chr10	-	117287793	117292883	15	Lyz1	0.517285	4.95637	2.81602	0.00648061	0.0720959	-2.88073
10582551	10582551	chr8	-	123505687	123515391	26	Dbndd1	-0.50332	4.76029	-2.81285	0.00653753	0.0726496	-2.88862
10547386	10547386	chr6	-	119353150	119417483	26	Adipor2	0.514811	7.44077	2.81244	0.00654492	0.0726522	-2.88964
10358845	10358845	chr1	-	153406462	153408429	24	E330020D12Rik	-0.506868	3.31144	-2.81059	0.00657838	0.0728899	-2.89424
10461439	10461439	chr19	+	10182921	10196874	36	Fads1	-0.507129	5.3622	-2.81013	0.00658672	0.0728899	-2.89538
10528913	10528913	chr5	-	29735637	29735936	25	Gm5129	-0.516598	5.89586	-2.81007	0.00658787	0.0728899	-2.89554
10391612	10391612	chr11	-	102291655	102296631	33	Atxn7l3	0.503467	6.68876	2.80897	0.00660779	0.0730308	-2.89826
10540059	10540059	chr6	+	90604880	90646412	35	Slc41a3	0.513722	6.07304	2.808	0.00662556	0.0731476	-2.90068
10489784	10489784	chr2	-	166566345	166713832	44	Prex1	-0.507824	7.69724	-2.80505	0.00667963	0.0736645	-2.90801
10361098	10361098	chr1	-	191306792	191318118	25	Nenf	-0.501663	7.05727	-2.80111	0.0067524	0.0743862	-2.91778
10493604	10493604	chr3	+	89831370	89858836	28	She	0.508962	5.53695	2.79771	0.00681579	0.0749607	-2.9262
10439239	10439239	chr16	-	35694903	35769356	27	Dirc2	0.50608	6.879	2.79752	0.00681931	0.0749607	-2.92667
10458999	10458999	chr18	-	58010137	58209805	66	Fbn2	-0.502081	4.50304	-2.79572	0.00685322	0.075252	-2.93114
10400006	10400006	chr12	-	35497979	35534989	32	Ahr	0.509996	6.30115	2.79484	0.00686978	0.0753524	-2.93332
10520553	10520553	chr5	+	30869633	30878364	40	Tmem214	-0.503764	7.35305	-2.79434	0.00687919	0.0753743	-2.93455
10534456	10534456	chr5	-	135408023	135545115	32	Hip1	0.502892	5.28004	2.79343	0.00689643	0.0754817	-2.9368
10526848	10526848	chr5	+	138622876	138648836	21	A430033K04Rik	-0.509397	5.95705	-2.7922	0.00691971	0.075655	-2.93984
10552418	10552418	chr7	+	43444108	43457784	28	Etfb	-0.502743	8.48314	-2.79178	0.00692779	0.0756619	-2.94089
10538206	10538206	chr6	+	49319353	49341581	34	Ccdc126	-0.516193	5.48719	-2.79017	0.00695836	0.0759142	-2.94486
10464594	10464594	chr19	-	4057340	4059444	27	BC021614	-0.504696	10.0548	-2.78531	0.00705186	0.0767749	-2.95688
10468929	10468929	chr2	+	3284268	3338748	29	Nmt2	0.50245	6.77909	2.78528	0.00705238	0.0767749	-2.95695
10500813	10500813	chr3	-	103740156	103791563	43	Hipk1	-0.50065	8.98334	-2.78411	0.00707502	0.0769321	-2.95984
10402117	10402117	chr12	-	100549778	100725028	36	Rps6ka5	0.500687	5.1501	2.78375	0.00708196	0.0769321	-2.96072
10378508	10378508	chr11	+	74898107	74909340	28	Tsr1	0.503464	7.03424	2.78246	0.00710699	0.0771215	-2.9639
10398996	10398996	chr12	+	113140531	113145506	29	Crip2	-0.50013	5.09612	-2.78067	0.00714189	0.0773166	-2.96831
10376854	10376854	chr11	+	62458286	62513900	31	Pigl	-0.50084	5.88729	-2.7804	0.00714725	0.0773166	-2.96898
10539850	10539850	chr6	+	87913976	87936629	27	Hmces	-0.514913	6.87678	-2.78004	0.0071543	0.0773166	-2.96987
10479159	10479159	chr2	+	174645280	174705912	26	Zfp831	-0.500835	7.71792	-2.77998	0.00715542	0.0773166	-2.97001
10594774	10594774	chr9	-	70407689	70421554	28	Ccnb2	0.497868	7.34655	2.77925	0.00716974	0.077389	-2.97181
10533444	10533444	chr5	-	122239177	122239521	25	Tctn1	-0.500897	5.55452	-2.77711	0.00721196	0.0777621	-2.9771
10414736	10414736	chr14	+	52778510	52778997	16	Trav8d-1	-0.497353	7.99025	-2.77519	0.00724981	0.0780552	-2.98181
10404531	10404531	chr13	+	34162990	34178166	27	Psmg4	-0.496875	7.30256	-2.77496	0.00725452	0.0780552	-2.9824
10410287	10410287	chr13	-	67254918	67269068	15	Zfp458	-0.556945	4.97241	-2.77443	0.00726505	0.0780858	-2.9837
10414522	10414522	chr14	+	50924978	50927139	27	Apex1	0.497072	7.86028	2.77301	0.0072933	0.0783066	-2.98719
10453553	10453553	chr17	-	94761250	94764541	22	Gm1976	0.506533	4.97811	2.77256	0.00730222	0.0783196	-2.98829
10411373	10411373	chr13	-	97176407	97198329	32	Hexb	0.496253	7.85084	2.77164	0.00732069	0.0784105	-2.99057
10409866	10409866	chr13	-	60896015	60896714	8	Ctla2b	0.497848	5.31541	2.77136	0.00732614	0.0784105	-2.99124
10371092	10371092	chr10	-	81204510	81230779	28	Atcay	-0.496809	6.33589	-2.77075	0.00733843	0.0784594	-2.99275
10419288	10419288	chr14	-	47153895	47189406	27	Gch1	-0.508608	6.24413	-2.76852	0.00738318	0.0788548	-2.99822
10502469	10502469	chr3	-	142242205	142395643	34	Pdlim5	-0.50078	7.08463	-2.76284	0.00749867	0.0800042	-3.01218
10593937	10593937	chr9	-	57544261	57552752	25	Mpi	0.494805	6.16362	2.76229	0.00750992	0.0800402	-3.01353
10356333	10356333	chr1	-	86356261	86356330	25	Snord82	0.495914	7.65288	2.75932	0.00757096	0.0806061	-3.02081
10481845	10481845	chr2	-	33729953	33887946	33	Mvb12b	-0.496241	6.82348	-2.75693	0.00762043	0.0810397	-3.02667
10456296	10456296	chr18	+	65430997	65478825	40	Malt1	-0.494126	8.90337	-2.75658	0.00762764	0.0810397	-3.02752
10364051	10364051	chr10	+	75518021	75535465	25	Snrpd3	0.499317	8.93184	2.75282	0.00770618	0.0817886	-3.03673
10599498	10599498	chrX	+	48256908	48282450	30	Utp14a	0.499298	6.73986	2.75221	0.00771897	0.0818388	-3.03822
10408935	10408935	chr13	-	45551395	45551622	25	Atxn1	-0.529942	8.81225	-2.75099	0.00774449	0.0820237	-3.04118
10424340	10424340	chr15	+	58933810	58939489	26	Ndufb9	-0.507653	8.69883	-2.74813	0.00780503	0.0825788	-3.04818
10346960	10346960	chr1	+	64691391	64723639	25	Ccnyl1	-0.533692	6.05998	-2.74717	0.00782544	0.0826772	-3.05053
10593842	10593842	chr9	-	56131723	56161048	35	Tspan3	-0.494474	7.39781	-2.74674	0.00783456	0.0826772	-3.05158
10606689	10606689	chrX	-	134537258	134541667	34	Timm8a1	0.497739	7.03623	2.74654	0.00783874	0.0826772	-3.05206
10479165	10479165	chr2	+	174760619	174784042	28	Edn3	-0.498839	5.09665	-2.74532	0.00786474	0.0828268	-3.05503
10541091	10541091	chr6	+	117808332	117809579	28	Gemin6	0.543496	4.50271	2.74511	0.00786924	0.0828268	-3.05555
10435031	10435031	chr16	+	32332268	32386755	33	Ubxn7	0.492151	7.46655	2.74163	0.00794414	0.0835286	-3.06406
10482144	10482144	chr2	-	37375058	37422896	44	Rc3h2	-0.493683	7.89134	-2.7412	0.00795332	0.0835387	-3.0651
10558508	10558508	chr7	+	139248482	139267253	30	Pwwp2b	0.496764	4.4366	2.73675	0.00804983	0.084465	-3.07593
10555425	10555425	chr7	+	100706651	100841656	36	Fam168a	-0.491402	8.16226	-2.73427	0.0081043	0.0849488	-3.08199
10463070	10463070	chr19	+	40659794	40741602	31	Entpd1	0.495331	7.41411	2.73143	0.00816681	0.0855158	-3.08889
10584710	10584710	chr9	+	44334694	44336077	25	H2afx	-0.507985	7.99323	-2.73017	0.00819465	0.0857189	-3.09194
10472846	10472846	chr2	+	71873224	71902674	25	Pdk1	0.490798	7.66987	2.72793	0.0082446	0.0860048	-3.0974
10511541	10511541	chr4	-	11265778	11322015	35	Dpy19l4	-0.50487	5.74576	-2.72788	0.0082456	0.0860048	-3.09751
10404036	10404036	chr13	+	23571396	23572022	25	Hist1h2bg	-0.493344	7.82129	-2.7278	0.00824739	0.0860048	-3.0977
10477777	10477777	chr2	+	156008106	156018279	26	Ergic3	-0.491467	8.47991	-2.72632	0.00828046	0.0862611	-3.10129
10569020	10569020	chr7	-	141015706	141016908	29	Ifitm6	0.62072	5.13639	2.72474	0.00831592	0.0865418	-3.10513
10466040	10466040	chr19	-	10718143	10738974	38	Cd5	-0.489545	9.99329	-2.72349	0.00834405	0.0867457	-3.10816
10551185	10551185	chr7	+	25687002	25705077	34	Tgfb1	0.487227	8.63295	2.72205	0.00837679	0.0869969	-3.11167
10571300	10571300	chr8	+	34123744	34124718	25	Mboat4	-0.511894	5.29059	-2.72141	0.0083912	0.0870576	-3.11321
10473024	10473024	chr2	+	75832192	75929654	40	Agps	0.488947	6.47348	2.71713	0.00848879	0.0879803	-3.12359
10495596	10495596	chr3	+	116866187	116903642	31	Frrs1	-0.492831	5.95243	-2.71575	0.00852033	0.0882171	-3.12691
10559486	10559486	chr7	-	4007092	4063179	28	Lair1	0.486714	5.54605	2.71375	0.00856649	0.0885941	-3.13176
10454332	10454332	chr18	+	24603963	24638830	38	Elp2	0.490607	7.41626	2.71342	0.00857418	0.0885941	-3.13256
10550889	10550889	chr7	+	24399628	24422777	32	Smg9	-0.492377	7.00385	-2.71286	0.00858712	0.0886287	-3.13392
10541089	10541089	chr6	+	117716473	117717467	41	2900097C17Rik	-0.486769	7.74387	-2.71203	0.00860639	0.0886287	-3.13593
10438071	10438071	chr16	-	17086555	17111232	37	Ppil2	-0.485322	8.25671	-2.71174	0.00861302	0.0886287	-3.13662
10562774	10562774	chr7	-	44490127	44496408	32	Emc10	-0.489939	7.46685	-2.71162	0.00861587	0.0886287	-3.13691
10476252	10476252	chr2	+	131186958	131198497	34	Cdc25b	-0.485174	7.16502	-2.71124	0.00862475	0.0886287	-3.13784
10576034	10576034	chr8	+	120736358	120756694	30	Irf8	0.490086	6.46564	2.71098	0.00863068	0.0886287	-3.13845
10590586	10590586	chr9	+	123478706	123521517	28	Limd1	0.487522	6.77416	2.71064	0.00863861	0.0886287	-3.13928
10388898	10388898	chr11	-	78750506	78751729	19	Fam58b	-0.494143	6.33058	-2.70998	0.00865397	0.0886967	-3.14087
10486026	10486026	chr2	-	114193463	114201432	26	Zfp770	-0.500817	6.91673	-2.70941	0.00866742	0.0887449	-3.14226
10381272	10381272	chr11	+	101176117	101190720	25	Cntnap1	-0.490455	3.648	-2.70782	0.00870444	0.0890342	-3.14608
10470936	10470936	chr2	+	30133866	30152013	33	Tbc1d13	0.484192	7.02971	2.706	0.00874721	0.0893817	-3.15048
10494114	10494114	chr3	+	94933066	94944758	21	Selenbp1	0.502572	4.18582	2.70532	0.00876333	0.0894564	-3.15213
10547274	10547274	chr6	-	118427319	118455506	26	Zfp248	-0.485793	4.42799	-2.70478	0.00877605	0.0894881	-3.15343
10376269	10376269	chr11	+	57645442	57787501	26	Galnt10	0.487172	5.87362	2.70444	0.00878405	0.0894881	-3.15425
10592266	10592266	chr9	-	37229149	37255630	44	Slc37a2	-0.484208	5.25897	-2.70304	0.00881717	0.0894919	-3.15762
10495925	10495925	chr3	+	127545363	127545430	29	Mir302c	-0.491318	2.90495	-2.70264	0.00882667	0.0894919	-3.15858
10520544	10520544	chr5	+	30814755	30866106	31	Mapre3	-0.491452	6.64085	-2.7026	0.0088277	0.0894919	-3.15869
10423155	10423155	chr15	+	12205036	12272240	32	Mtmr12	-0.484379	7.13778	-2.70239	0.00883263	0.0894919	-3.15919
10348456	10348456	chr1	+	90602981	90613341	29	Cops8	0.487522	7.94297	2.70225	0.00883613	0.0894919	-3.15954
10605766	10605766	chrX	-	94535470	94542074	30	Maged1	-0.484817	4.93279	-2.7022	0.00883729	0.0894919	-3.15966
10550394	10550394	chr7	+	16906490	16910905	29	Ptgir	0.489663	4.79721	2.70171	0.00884874	0.0895186	-3.16082
10408077	10408077	chr13	-	21753395	21753912	19	Hist1h2ak	-0.4973	8.41035	-2.70112	0.00886288	0.0895725	-3.16225
10435226	10435226	chr16	+	33251444	33300269	20	Snx4	0.485334	7.29755	2.69912	0.00891067	0.0899659	-3.16707
10399575	10399575	chr12	-	19824892	19830371	9		-0.486512	6.07003	-2.69874	0.00891979	0.0899685	-3.16799
10509858	10509858	chr4	+	140961271	140979195	26	Sdhb	0.487011	8.69769	2.69771	0.00894458	0.0900917	-3.17048
10501007	10501007	chr3	-	106016951	106032895	32	Chil5	-0.488187	5.83594	-2.69749	0.00894974	0.0900917	-3.17099
10490159	10490159	chr2	-	173227323	173276965	25	Pmepa1	0.494149	7.77032	2.69559	0.00899553	0.0904629	-3.17556
10486875	10486875	chr2	-	121545529	121807057	38	Frmd5	0.487283	5.09944	2.69356	0.00904489	0.0908694	-3.18047
10474041	10474041	chr2	+	92382918	92383601	25	1700029I15Rik	0.487418	6.19541	2.69157	0.00909323	0.0912648	-3.18524
10601449	10601449	chrX	+	109095407	109162471	25	Sh3bgrl	0.486113	8.61322	2.6908	0.00911201	0.091311	-3.18709
10359770	10359770	chr1	-	165875456	166002634	43	Pou2f1	-0.48333	7.22617	-2.69065	0.00911582	0.091311	-3.18746
10362520	10362520	chr10	+	36974502	37001889	26	Hdac2	0.48283	7.81017	2.68909	0.00915388	0.0916019	-3.19119
10579724	10579724	chr8	-	72481683	72492362	25	Slc35e1	-0.487053	8.06373	-2.68844	0.00916987	0.0916716	-3.19276
10604932	10604932	chrX	-	71420065	71492645	33	Cd99l2	-0.486192	6.72986	-2.6863	0.00922254	0.0921075	-3.19789
10595205	10595205	chr9	-	78820408	78821892	44	2410127L17Rik	0.485107	6.81305	2.68537	0.0092456	0.0922471	-3.20012
10428070	10428070	chr15	-	34349176	34356421	26	9430069I07Rik	0.492264	4.33728	2.6846	0.00926475	0.0923475	-3.20197
10448424	10448424	chr17	-	24078867	24150899	31	Pdpk1	-0.48354	7.77224	-2.68382	0.00928411	0.0924194	-3.20384
10388488	10388488	chr11	-	76021258	76027782	27	Fam101b	-0.481221	8.58778	-2.68358	0.00929017	0.0924194	-3.20443
10509441	10509441	chr4	+	137862297	137965229	40	Ece1	-0.484659	7.12169	-2.68223	0.00932372	0.0926562	-3.20765
10596925	10596925	chr9	-	108565865	108567382	25	Ndufaf3	-0.482784	8.02584	-2.68165	0.00933838	0.0926562	-3.20906
10427015	10427015	chr15	+	101174125	101212601	30	Acvr1b	0.495392	5.05457	2.68153	0.00934133	0.0926562	-3.20934
10576524	10576524	chr8	+	124898158	124903468	30	Sprtn	-0.479799	6.38206	-2.67721	0.00944975	0.0936401	-3.21967
10495186	10495186	chr3	+	107039504	107051162	25	AI504432	0.480541	9.04385	2.6733	0.00954923	0.0945336	-3.22904
10424400	10424400	chr15	+	61985341	61990361	25	Myc	0.480193	8.82643	2.67228	0.00957513	0.0946977	-3.23146
10600485	10600485	chrX	+	75095916	75109770	28	Dkc1	0.496864	6.77479	2.67158	0.00959318	0.094784	-3.23315
10563387	10563387	chr7	-	45782932	45784467	26	Gm5897	0.497822	4.68021	2.67097	0.00960872	0.0948453	-3.2346
10378341	10378341	chr11	+	73199482	73224506	28	Shpk	-0.498045	4.31591	-2.67034	0.00962494	0.0948649	-3.2361
10452307	10452307	chr17	-	57189492	57194177	27	Tnfsf14	-0.480315	6.53793	-2.66993	0.00963564	0.0948649	-3.2371
10504450	10504450	chr4	+	43957702	43979118	25	Glipr2	0.49527	7.53814	2.6698	0.00963873	0.0948649	-3.23738
10518473	10518473	chr4	-	148145716	148151991	30	Fbxo6	-0.483173	6.19624	-2.66864	0.00966884	0.0949887	-3.24017
10390473	10390473	chr11	-	97715157	97744704	30	Pip4k2b	-0.479548	6.75254	-2.66859	0.00967001	0.0949887	-3.24028
10471058	10471058	chr2	+	30595044	30608945	27	Cstad	-0.499058	5.33671	-2.66821	0.00967994	0.0949944	-3.2412
10368970	10368970	chr10	-	44437177	44458748	32	Prdm1	0.477574	7.57025	2.66699	0.00971145	0.09518	-3.24411
10350024	10350024	chr1	+	134455531	134491018	36	Klhl12	0.48575	5.03517	2.66675	0.0097176	0.09518	-3.24467
10574096	10574096	chr8	+	94405211	94405792	30	Ap3s1	-0.48417	8.38644	-2.66611	0.00973423	0.095251	-3.2462
10511149	10511149	chr4	+	155803618	155809975	31	Mrpl20	-0.486721	6.92088	-2.66567	0.00974568	0.0952611	-3.24725
10596492	10596492	chr9	-	106470353	106476651	36	Parp3	-0.48647	7.58652	-2.66491	0.0097654	0.0952611	-3.24906
10602454	10602454	chrX	+	151344223	151469910	34	Fam120c	-0.47929	5.83018	-2.66483	0.00976759	0.0952611	-3.24926
10458430	10458430	chr18	-	37843601	37935423	30	Diap1	0.477988	7.61333	2.66463	0.00977278	0.0952611	-3.24973
10496338	10496338	chr3	+	136670770	136937386	34	Ppp3ca	0.478184	6.52854	2.66089	0.00987066	0.0960691	-3.25864
10390919	10390919	chr11	-	99627229	99628239	16	Krtap4-1	0.50012	5.09652	2.66074	0.00987459	0.0960691	-3.259
10511935	10511935	chr4	-	33245235	33248787	25	Pnrc1	0.477249	8.80115	2.65909	0.00991804	0.0963996	-3.26292
10562331	10562331	chr7	-	34140688	34168555	34	Uba2	0.488917	7.42218	2.65631	0.00999174	0.0969564	-3.26954
10461162	10461162	chr19	+	8725866	8725991	25	Snord22	0.549059	7.65561	2.65621	0.00999442	0.0969564	-3.26978
10571788	10571788	chr8	+	54077606	54187096	32	Vegfc	0.476313	3.68443	2.65434	0.0100443	0.09718	-3.27423
10389331	10389331	chr11	-	84910955	84916356	30	Znhit3	-0.485547	5.97085	-2.6543	0.0100454	0.09718	-3.27433
10350392	10350392	chr1	+	139454773	139494090	32	Aspm	0.47504	4.27012	2.65361	0.0100637	0.09718	-3.27595
10557213	10557213	chr7	+	122984993	123002554	40	Rbbp6	-0.480499	7.61833	-2.65352	0.0100663	0.09718	-3.27619
10491038	10491038	chr3	+	22076784	22211533	34	Tbl1xr1	0.477105	7.64045	2.65345	0.0100681	0.09718	-3.27635
10386455	10386455	chr11	-	59963181	59964942	25	Rasd1	0.478267	4.89743	2.65309	0.0100778	0.09718	-3.2772
10359948	10359948	chr1	-	170141999	170174946	34	Uap1	0.484658	6.34515	2.65277	0.0100863	0.09718	-3.27796
10530612	10530612	chr5	-	73220908	73256587	26	Fryl	-0.478023	9.16628	-2.65248	0.010094	0.09718	-3.27864
10471424	10471424	chr2	+	32535332	32569756	26	Fam102a	-0.475041	9.48725	-2.65208	0.0101048	0.0971915	-3.27959
10543471	10543471	chr6	-	25743735	25809226	40	Pot1a	-0.493754	6.68765	-2.65051	0.0101471	0.0973711	-3.28333
10436698	10436698	chr16	+	87354185	87368649	32	N6amt1	-0.492799	5.05356	-2.65041	0.0101499	0.0973711	-3.28357
10571241	10571241	chr8	+	33385624	33417467	38	Purg	0.503567	4.41604	2.65032	0.0101522	0.0973711	-3.28378
10379410	10379410	chr11	+	80209072	80267907	45	Rhot1	0.475619	6.07359	2.64983	0.0101654	0.0974057	-3.28494
10435075	10435075	chr16	+	32609017	32632790	36	Tfrc	0.47877	6.85405	2.64744	0.0102302	0.0979341	-3.29061
10440307	10440307	chr16	-	65539128	65562726	26	Chmp2b	-0.488041	6.43047	-2.64695	0.0102437	0.0979706	-3.29179
10404152	10404152	chr13	+	24614606	24733810	49	Fam65b	-0.475258	9.38849	-2.64625	0.0102627	0.0980454	-3.29344
10363641	10363641	chr10	+	63243985	63317879	25	Herc4	0.478578	7.24704	2.6455	0.010283	0.0980454	-3.29521
10385384	10385384	chr11	-	46148155	46166359	25	Nipal4	0.478985	4.55561	2.64547	0.0102839	0.0980454	-3.29529
10606513	10606513	chrX	-	113040592	113185515	30	Chm	-0.491983	7.19933	-2.64524	0.0102901	0.0980454	-3.29582
10571922	10571922	chr8	+	60993195	61131344	35	Nek1	-0.473455	5.1961	-2.64459	0.0103079	0.0981233	-3.29737
10360745	10360745	chr1	-	181815316	181842361	29	Lbr	0.475697	8.67794	2.64393	0.0103259	0.0982025	-3.29893
10577922	10577922	chr8	-	26030670	26119134	46	Hook3	-0.473328	7.20237	-2.64216	0.0103747	0.0985747	-3.30314
10587038	10587038	chr9	+	73102461	73104443	25	Khdc3	-0.484043	4.46986	-2.64079	0.0104123	0.0988394	-3.30637
10558029	10558029	chr7	+	128744981	128783791	38	Sec23ip	0.477349	7.78586	2.64035	0.0104244	0.0988616	-3.3074
10482030	10482030	chr2	-	35313985	35337009	28	Stom	0.495723	4.95603	2.63762	0.0105002	0.0994878	-3.31387
