# Supplementary material for: IL-6 and IL-27 play both distinct and redundant roles in regulating CD4 T-cell responses during chronic viral infection
Source: Front Immunol. 2023 Jul 31;14:1221562. doi: 10.3389/fimmu.2023.1221562 (PMC10424726; doi:10.3389/fimmu.2023.1221562)
Supplement: Supplementary file 3 [file Table_2.xlsx]

## Sheet: Sheet 1 - Supplementary table 2
Supplementary table 2 - Il6ra-/- Il27ra-/- deficient TFH T cells versus WT TFH CD4 T cells (from mixed bone marrow chimeras at day 30 post infection)
transcriptclusterid	probesetid	genename	logFC	AveExpr	t	P.Value	adj.P.Val	B
10545215	10545215	Igkv12-46	-4.07106	5.72558	-21.7494	2.02725e-12	2.05908e-08	14.7332
10403031	10403031	Ighv1-55	-3.30387	6.72754	-15.8699	1.59553e-10	8.1029e-07	12.3652
10545247	10545247	Igkv6-14	-3.686	5.97303	-14.8493	3.94626e-10	1.13855e-06	11.7877
10349648	10349648	Ctse	-2.86276	9.04205	-14.7101	4.48379e-10	1.13855e-06	11.704
10538882	10538882	Igkv9-124	-3.34302	5.823	-14.4311	5.81149e-10	1.18055e-06	11.5322
10538924	10538924	Igkv2-109	-2.51934	6.20601	-12.0527	6.44893e-09	1.0917e-05	9.83238
10362111	10362111		2.17921	7.98076	11.7412	9.09992e-09	1.3204e-05	9.57431
10545173	10545173	Igkv10-96	-2.94792	6.94885	-11.4917	1.20557e-08	1.53063e-05	9.36091
10438405	10438405	Iglv1	-1.83208	7.04142	-9.02654	2.6139e-07	0.000294993	6.88752
10385832	10385832	Il4	2.11105	6.57993	8.71424	4.0316e-07	0.00040949	6.52072
10591169	10591169	Muc16	1.51815	5.38473	8.01198	1.11289e-06	0.00102761	5.64589
10589535	10589535	Ngp	-2.07369	6.96318	-7.55809	2.21462e-06	0.00187449	5.0418
10351880	10351880	Pydc3	-1.37878	6.58104	-7.42886	2.70681e-06	0.00204124	4.86404
10389231	10389231	Ccl3	-1.58127	8.49278	-7.40411	2.81357e-06	0.00204124	4.8297
10531126	10531126	Igj	-2.7036	6.638	-6.88963	6.403e-06	0.00433569	4.09398
10603208	10603208	Mid1	-1.31115	6.66044	-6.67038	9.18859e-06	0.00566157	3.76759
10569020	10569020	Ifitm6	-1.27516	5.3887	-6.65187	9.4759e-06	0.00566157	3.73969
10547590	10547590	Klrg1	1.40019	6.31938	6.60119	1.0312e-05	0.00581886	3.66297
10502510	10502510	Lmo4	1.20923	7.66491	6.55265	1.11855e-05	0.00597952	3.58912
10383731	10383731	Smtn	1.32759	6.87382	6.37825	1.50207e-05	0.00762827	3.3206
10403048	10403048	Ighv1-62-3	-1.55624	8.98256	-6.14998	2.22345e-05	0.01057	2.96167
10439583	10439583	Sidt1	-1.14009	7.62233	-6.11757	2.35213e-05	0.01057	2.91003
10580077	10580077	Rln3	1.12362	6.25384	6.10754	2.39352e-05	0.01057	2.89401
10389207	10389207	Ccl5	-1.18894	10.6106	-6.04153	2.68564e-05	0.0113659	2.78819
10552406	10552406	Nkg7	-1.1906	9.36159	-5.97507	3.01757e-05	0.0122598	2.68094
10545210	10545210	Igkv4-55	-1.10166	4.31839	-5.89241	3.49124e-05	0.0136387	2.54655
10545217	10545217	Igkv5-45	-3.00077	3.78908	-5.61286	5.75645e-05	0.0216549	2.08398
10481627	10481627	Lcn2	-1.20153	6.59191	-5.48987	7.19733e-05	0.0261083	1.87658
10488748	10488748	Cdk5rap1	1.24015	6.37354	5.46514	7.52981e-05	0.0263725	1.8346
10597420	10597420	Ccr4	0.985855	7.53059	5.3565	9.1911e-05	0.031118	1.64907
10390328	10390328	Tbx21	-0.983016	7.39336	-5.24219	0.000113556	0.037206	1.45192
10607950	10607950	G530011O06Rik	-0.976964	5.60397	-5.09699	0.000148914	0.0467987	1.19874
10573319	10573319	Podnl1	0.940594	7.95641	5.07555	0.000155029	0.0467987	1.16111
10366586	10366586	Ifng	-0.950176	9.48331	-5.07	0.000156656	0.0467987	1.15135
10403079	10403079	LOC435333	-1.69564	7.03785	-5.04451	0.000164352	0.0468142	1.10649
10458382	10458382	Cd14	-0.961703	4.12805	-5.03944	0.000165926	0.0468142	1.09757
10476443	10476443	Plcb4	0.942929	6.04106	5.01624	0.000173343	0.0475851	1.05665
10440186	10440186	Crybg3	-0.914213	5.3245	-4.91861	0.000208523	0.0557359	0.88363
10432032	10432032	Vdr	1.36128	6.10638	4.83401	0.000244958	0.0637959	0.73268
10439790	10439790	Trat1	1.01175	5.16844	4.81395	0.000254524	0.0638768	0.696752
10545135	10545135	Il12rb2	-0.964371	5.16448	-4.80383	0.000259495	0.0638768	0.67861
10448559	10448559	D330041H03Rik	1.09592	4.70825	4.78382	0.000269623	0.0638768	0.642689
10387219	10387219	Rangrf	0.882069	4.11417	4.78227	0.000270425	0.0638768	0.639906
10493831	10493831	S100a8	-1.62223	9.26407	-4.73614	0.000295435	0.0676666	0.556895
10345762	10345762	Il1r1	1.07465	4.56338	4.72852	0.000299793	0.0676666	0.543151
10466172	10466172	Ms4a1	-0.937329	5.66242	-4.69198	0.00032162	0.0700554	0.47717
10597098	10597098	Camp	-0.948608	7.10564	-4.68435	0.000326376	0.0700554	0.463384
10598289	10598289	Ppp1r3fos	0.882103	6.74139	4.67695	0.000331068	0.0700554	0.449981
10606058	10606058	Cxcr3	-0.864901	9.43466	-4.64755	0.000350382	0.0726292	0.396727
10404429	10404429	Serpinb9	-0.849376	4.92662	-4.61021	0.000376597	0.0765019	0.328944
10461840	10461840	Olfr1505	-0.857894	3.49569	-4.59979	0.00038427	0.07653	0.309992
10497752	10497752	Gm9791	0.884089	6.7774	4.58342	0.00039664	0.0774745	0.280217
10564539	10564539	Mctp2	-0.880961	6.31679	-4.55896	0.000415903	0.0797042	0.235648
10497335	10497335	1810022K09Rik	0.877487	5.72394	4.53386	0.000436678	0.081811	0.189827
10603323	10603323	Ppp1r3f	0.865196	5.17146	4.51934	0.000449176	0.081811	0.163299
10499861	10499861	S100a9	-1.74061	9.23902	-4.51718	0.00045106	0.081811	0.159363
10580061	10580061	Il27ra	-0.840251	7.25779	-4.49289	0.000472897	0.0837725	0.114911
10402422	10402422	Serpina9	-0.825607	4.73755	-4.48698	0.00047837	0.0837725	0.104091
10388718	10388718	Pipox	0.845054	5.38611	4.46216	0.000502073	0.0864331	0.0586128
10523156	10523156	Cxcl2	0.82301	6.04711	4.43525	0.000529147	0.0895758	0.00921451
10465059	10465059	Ctsw	-0.826992	7.12266	-4.42588	0.00053892	0.0897347	-0.00799959
10438909	10438909	Atp13a3	-0.812223	4.47987	-4.40983	0.000556103	0.0911022	-0.0375225
10403036	10403036	LOC238440	-3.19747	4.12095	-4.38466	0.000584173	0.0941817	-0.0838493
10440170	10440170	Olfr198	-0.802823	2.79079	-4.3599	0.000613206	0.0973178	-0.129484
10420497	10420497	Phf11c	-0.847561	6.19406	-4.34018	0.00063739	0.0995995	-0.165878
